# Supplementary material for: Characterization of whole-genome autosomal differences of DNA methylation between men and women
Source: Epigenetics Chromatin. 2015 Oct 19;8:43. doi: 10.1186/s13072-015-0035-3 (PMC4615866; doi:10.1186/s13072-015-0035-3)
Supplement: Supplementary file 2 — 10.1186/s13072-015-0035-3 Results from discovery (KORA F4) and replication analyses (KORA F3, ALSPAC, EPICOR). The table includes respective Pearson’s rho and p-values for 391,885 CpGs in KORA, 11,010 CpGs in ALSPAC, and 10,222 CpGs in EPICOR as well as theta values and p-values for the meta-analysis. The file additionally contains a figure showing the frequency distribution of the effect sizes from the meta-analysis. [file 13072_2015_35_MOESM2_ESM.xlsx]

## Sheet: table 1
Additional file 2 – Results from discovery (KORA F4), replication analyses (KORA F3, ALSPAC, EPICOR), and meta-analysis
(Bonferroni-corrected significance levels: discovery p=1.26E-7, ALSPAC p=4.54E-6, EPICOR and meta-analysis p=4.89E-6)
CpG	rho.F4	pval.F4	rho.F3	pval.F3	Pearson_rho.ALSPAC	Pearson_p.value.ALSPAC	pearson.rho.EPICOR	pearson.pval.EPICOR	theta.meta	pval.meta
cg02325951	-0.780751	0	-0.559212	1.78e-42	-0.71944	0	-0.353154	3.95e-17	-0.636677	0.000103719
cg03618918	-0.848995	0	-0.755376	1.81e-93	-0.59164	0	NA	NA	NA	NA
cg03691818	0.883476	0	0.66889	3.84e-66	0.735946	5.8e-165	0.421042	2.34e-24	0.733912	8.49e-07
cg04946709	-0.790438	0	-0.476872	9.37e-30	-0.649797	0	-0.366574	1.99e-18	-0.560812	5.37e-06
cg06644124	0.862142	0	0.434655	1.85e-24	0.0630497	0.0504676	0.239597	2.08e-08	0.256199	0.0318166
cg10739556	0.842968	0	0.232705	1.42e-07	0.472278	1.17e-54	0.307663	3.59e-13	0.358167	4.29e-05
cg11643285	0.937846	0	0.81868	4.7e-122	0.759749	7.55e-182	NA	NA	NA	NA
cg12691488	-0.881485	0	-0.789497	1.19e-107	-0.830851	0	-0.385225	2.46e-20	-0.889483	0.000232228
cg17232883	0.76637	0	0.639397	7.99e-59	0.206353	1.01e-10	0.320463	3.22e-14	0.431914	0.0078761
cg20111643	0.750728	0	0.24343	3.53e-08	0.198669	5e-10	0.204729	1.84e-06	0.214777	0
cg21148594	-0.805933	0	-0.710385	5.43e-78	-0.623763	0	-0.295003	3.49e-12	-0.641222	6.98e-05
cg23256579	0.761733	0	0.668556	4.7e-66	0.327256	1.79e-25	0.291843	6.05e-12	0.482025	0.00151294
cg25726513	0.734683	3.98e-305	0.150065	0.000762039	0.262762	1.14e-16	0.235199	3.8e-08	0.224807	1.13e-10
cg03218192	0.734079	2.25e-304	0.425269	2.23e-23	0.563611	7.88e-82	0.302307	9.53e-13	0.46969	3e-06
cg12900929	0.684856	2.61e-249	0.331979	2.5e-14	0.455086	2.11e-50	0.302575	9.08e-13	0.385888	1.11e-10
cg23814743	0.660054	1.61e-225	0.465282	3.16e-28	0.0880869	0.00623229	0.261246	8.81e-10	0.285151	0.0204153
cg22149355	0.655871	9.93e-222	0.28359	1.06e-10	-0.313715	0	0.149954	0.000507501	0.0383988	0.848112
cg27615582	0.638683	9.03e-207	0.603831	5.34e-51	0.266804	3.7e-17	0.237827	2.65e-08	0.404126	0.00329354
cg06710937	0.629875	1.81e-199	0.471419	4.99e-29	0.623339	9.14e-105	0.406173	1.25e-22	0.55959	7.56e-09
cg01225095	0.622203	2.67e-193	0.37536	3.56e-18	0.38422	3.1e-35	0.224035	1.68e-07	0.344194	7.79e-10
cg07816873	0.620282	8.81e-192	0.396929	2.57e-20	0.0265417	0.410664	0.321352	2.71e-14	0.25843	0.0442074
cg21784396	0.619838	1.97e-191	0.576208	1.44e-45	0.316619	7.28e-24	0.295582	3.15e-12	0.42862	5.41e-05
cg03253995	0.608666	8.01e-183	0.535475	1.91e-38	0.393666	4.72e-37	0.22657	1.21e-07	0.414541	1.54e-05
cg03687700	0.607595	5.14e-182	0.027048	0.546242	0.492516	5.5e-60	0.209035	1.1e-06	0.260711	0.100185
cg03608000	0.604081	2.18e-179	0.426911	1.45e-23	0.487682	1.11e-58	0.208353	1.19e-06	0.40141	3.96e-05
cg24016844	-0.58823	6.2e-168	-0.447038	6.17e-26	-0.30191	0	NA	NA	NA	NA
cg24158363	0.580477	1.47e-162	0.225316	3.56e-07	0.0624958	0.0525305	0.143245	0.000901626	0.141628	0.00444908
cg06225979	0.577574	1.39e-160	0.217147	9.49e-07	0.384288	3.01e-35	0.258283	1.38e-09	0.299878	5.5e-07
cg11866851	0.576119	1.34e-159	0.422878	4.14e-23	0.436826	3.84e-46	NA	NA	NA	NA
cg17743279	0.570965	3.7e-156	0.329779	3.78e-14	0.467691	1.69e-53	0.33025	4.66e-15	0.400775	1.86e-11
cg23719534	0.56916	5.74e-155	0.456382	4.31e-27	0.736862	1.41e-165	0.360991	7.02e-18	0.605725	0.00123358
cg16383222	0.55703	3.75e-147	0.412855	5.31e-22	0.276428	2.38e-18	0.224523	1.58e-07	0.315587	4.12e-08
cg13323902	0.550982	2.25e-143	0.244557	3.04e-08	0.443562	1.1e-47	0.318789	4.44e-14	0.354877	4.8e-07
cg17077610	0.538787	5.47e-136	0.424343	2.83e-23	0.0436012	0.176398	0.284943	1.96e-11	0.261734	0.0371634
cg16810031	0.536293	1.63e-134	0.46085	1.17e-27	0.470748	2.87e-54	NA	NA	NA	NA
cg22948959	0.53336	8.48e-133	0.493124	5.34e-32	0.363412	1.95e-31	0.184933	1.7e-05	0.369182	6.66e-05
cg09725915	0.52503	5.17e-128	-0.069259	0.121946	0.484263	9.05e-58	0.325797	1.15e-14	0.266719	0.129726
cg00739353	0.523657	3.09e-127	0.530072	1.43e-37	0.662426	1.09e-122	0.245459	9.08e-09	0.546819	0.000901414
cg04603391	0.515989	5.75e-123	0.176514	7.24e-05	0.106976	0.000884372	0.17826	3.43e-05	0.147302	1.12e-08
cg26213873	0.513314	1.67e-121	0.374073	4.72e-18	0.0771354	0.0166593	0.148631	0.000569499	0.205018	0.0286847
cg15089217	-0.510727	4.23e-120	-0.439641	4.78e-25	-0.322814	0	-0.200466	3.03e-06	-0.336152	1.65e-06
cg25742246	0.507765	1.65e-118	0.322383	1.48e-13	0.395542	2.02e-37	0.308203	3.26e-13	0.362825	0
cg25438440	0.503871	1.94e-116	0.334496	1.55e-14	0.0727667	0.0239347	0.284518	2.11e-11	0.235694	0.0092602
cg11092486	0.501967	1.94e-115	0.568152	4.42e-44	0.485429	4.44e-58	0.206069	1.57e-06	0.461553	0.000129995
cg06752594	0.501531	3.29e-115	0.306791	2.34e-12	-0.0317246	0.325384	0.120646	0.00524482	0.13377	0.195239
cg12780322	0.500114	1.81e-114	0.306663	2.39e-12	0.437557	2.62e-46	0.146679	0.000673867	0.312817	0.00135471
cg17292758	0.493259	6.19e-111	0.475164	1.59e-29	0.265219	5.76e-17	0.183594	1.96e-05	0.323745	0.000344185
cg10563109	0.492364	1.77e-110	0.542494	1.33e-39	0.528609	2e-70	NA	NA	NA	NA
cg09639931	0.490634	1.33e-109	0.478394	5.84e-30	0.0150638	0.640584	0.17248	6.16e-05	0.2356	0.113724
cg15081844	-0.483721	3.77e-106	-0.327729	5.54e-14	-0.215447	1.41e-11	-0.109355	0.0114489	-0.222401	0.000221619
cg00157199	0.483251	6.42e-106	0.471863	4.36e-29	0.393089	6.12e-37	0.19855	3.77e-06	0.376606	8.39e-06
cg23928726	0.482421	1.65e-105	0.448669	3.9e-26	0.187266	4.75e-09	0.169901	7.96e-05	0.280054	0.00301205
cg05928806	0.482319	1.85e-105	0.38549	3.67e-19	0.159027	7.04e-07	0.109844	0.0110829	0.224473	0.00777537
cg25697152	0.477092	6.5e-103	0.356293	2.06e-16	0.0994373	0.00200553	0.136259	0.00159906	0.201354	0.014479
cg03894796	-0.476902	8.03e-103	-0.386728	2.77e-19	-0.567017	0	-0.15269	0.000398697	-0.402666	0.00674824
cg07586008	0.475414	4.18e-102	0.486094	5.17e-31	0.244761	1.33e-14	0.178388	3.38e-05	0.319345	0.00117057
cg23869307	0.472023	1.74e-100	0.155944	0.000465765	0.0758218	0.01861	0.157198	0.000265538	0.123736	2.9e-05
cg22266749	-0.47091	5.86e-100	-0.374152	4.64e-18	-0.418108	0	-0.170994	7.14e-05	-0.338455	5e-05
cg04637454	0.469364	3.15e-99	0.397199	2.41e-20	0.0917809	0.00436524	0.172966	5.87e-05	0.227355	0.0192473
cg24920126	0.469247	3.57e-99	0.523126	1.8e-36	0.537271	4e-73	0.160981	0.000187204	0.448412	0.00123234
cg08615596	0.466979	4.13e-98	0.257541	5.12e-09	0.101419	0.00162551	0.185207	1.65e-05	0.180342	0.000211703
cg21144120	0.466704	5.55e-98	0.480099	3.43e-30	0.496128	5.63e-61	0.105988	0.0142707	0.391857	0.00469276
cg16355231	0.463516	1.68e-96	0.474989	1.67e-29	0.352516	1.48e-29	0.121123	0.00506725	0.335537	0.00140134
cg12247968	0.463488	1.73e-96	0.29347	2.18e-11	-0.0526384	0.102575	0.166255	0.000113488	0.137449	0.208705
cg01620164	0.461513	1.4e-95	-0.043901	0.327248	0.00637538	0.843368	NA	NA	NA	NA
cg17819896	-0.461299	1.75e-95	-0.106721	0.0169771	-0.321263	0	NA	NA	NA	NA
cg09899665	0.459513	1.15e-94	0.210041	2.16e-06	0.0585117	0.0695321	0.164248	0.000137541	0.141888	0.0036809
cg15772157	0.459445	1.23e-94	0.418112	1.41e-22	0.179742	1.95e-08	0.229133	8.61e-08	0.284806	0.000293425
cg21535947	0.459316	1.41e-94	0.436196	1.22e-24	0.189556	3.06e-09	0.20638	1.51e-06	0.287942	0.000688319
cg20432211	0.45883	2.35e-94	0.460402	1.34e-27	0.234852	1.56e-13	0.186933	1.37e-05	0.307556	0.000486612
cg15817705	-0.457945	5.92e-94	-0.328382	4.91e-14	-0.422668	0	-0.317904	5.27e-14	-0.378278	0
cg12614789	0.45335	6.9e-92	0.263795	2.09e-09	0.343409	4.85e-28	0.297265	2.34e-12	0.319188	0
cg04720592	0.453331	7.03e-92	0.423234	3.78e-23	0.143299	8.04e-06	0.186587	1.43e-05	0.259948	0.00497997
cg19929617	-0.448871	6.65e-90	-0.350346	6.94e-16	-0.369953	0	-0.119648	0.0056342	-0.292611	0.000500217
cg09971754	-0.447447	2.8e-89	-0.263186	2.29e-09	-0.508323	0	-0.24527	9.33e-09	-0.36181	0.000930526
cg25198113	0.446457	7.59e-89	0.400232	1.17e-20	0.276962	2.03e-18	0.25563	2.06e-09	0.320885	8.56e-12
cg22953960	0.442298	4.8e-87	0.354328	3.09e-16	0.190056	2.77e-09	0.137375	0.00146174	0.232228	0.000295497
cg23250574	0.438403	2.22e-85	0.488764	2.2e-31	0.325783	3.02e-25	0.137418	0.00145662	0.336672	0.00113531
cg08035323	0.438212	2.67e-85	-0.047205	0.292118	0.115612	0.000324251	0.139194	0.00126096	0.071739	0.188591
cg03405128	0.438043	3.15e-85	0.46186	8.71e-28	0.274143	4.61e-18	0.189672	1.02e-05	0.323366	0.000100389
cg05518842	0.437014	8.59e-85	0.213217	1.5e-06	0.0954071	0.0030405	0.136752	0.00153701	0.144939	4.62e-05
cg12052203	-0.436116	2.05e-84	-0.383236	6.13e-19	-0.385935	0	-0.172073	6.42e-05	-0.329356	1.04e-05
cg08877624	0.435851	2.66e-84	0.060433	0.17728	-0.470139	0	0.0649276	0.134019	-0.129131	0.534425
cg11574745	0.433874	1.79e-83	0.469688	8.43e-29	0.280661	6.85e-19	0.150054	0.000503091	0.315797	0.000828423
cg17076667	0.43344	2.72e-83	0.346017	1.65e-15	0.104555	0.00115695	0.231568	6.22e-08	0.231501	0.0025472
cg11050859	0.432128	9.59e-83	0.232652	1.43e-07	-0.342613	0	0.0629044	0.146598	-0.0200222	0.915328
cg11388673	-0.431952	1.13e-82	-0.422777	4.25e-23	-0.548293	0	-0.116721	0.00693092	-0.395628	0.00849314
cg07004386	0.430115	6.54e-82	0.447678	5.15e-26	0.415173	2.05e-41	NA	NA	NA	NA
cg03151810	-0.427478	7.93e-81	-0.427018	1.41e-23	-0.595197	0	-0.111302	0.0100533	-0.418708	0.0155644
cg08319905	0.425087	7.48e-80	0.36511	3.26e-17	0.282209	4.33e-19	0.121774	0.00483388	0.265205	0.000142251
cg23261715	0.424845	9.38e-80	0.400528	1.09e-20	0.27483	3.78e-18	0.151102	0.000458878	0.285723	5.78e-05
cg00205605	0.421152	2.89e-78	0.364565	3.67e-17	0.270823	1.19e-17	0.128307	0.00297487	0.26289	8.36e-05
cg20823695	0.42069	4.42e-78	0.398763	1.66e-20	0.197198	6.73e-10	0.102004	0.0183848	0.240551	0.00515457
cg23629166	0.419597	1.21e-77	0.331635	2.67e-14	0.316789	6.87e-24	0.130735	0.00246986	0.269152	3.75e-05
cg16169375	0.41848	3.36e-77	0.335278	1.34e-14	0.411185	1.39e-40	0.171133	7.05e-05	0.321223	5.57e-05
cg02530860	-0.41796	5.4e-77	-0.389115	1.6e-19	-0.460535	0	-0.0585141	0.176966	-0.323277	0.0160112
cg01065780	0.417621	7.36e-77	0.301358	5.89e-12	0.103096	0.00135678	0.127181	0.00323965	0.178435	0.00459676
cg19731612	0.417013	1.28e-76	0.416203	2.29e-22	0.417986	5.2e-42	0.158404	0.000237732	0.350268	0.000131609
cg26095395	-0.415937	3.4e-76	-0.431693	4.09e-24	-0.458203	0	-0.169699	8.12e-05	-0.377089	0.000187686
cg04628369	-0.415434	5.36e-76	-0.190132	1.87e-05	-0.329091	0	0.0941117	0.0296672	-0.147644	0.261429
cg20490126	0.414142	1.72e-75	0.154541	0.000524644	-0.199285	4.41e-10	0.121507	0.00492819	0.023787	0.847617
cg00234616	0.413585	2.84e-75	0.097435	0.029373	-0.0421717	0.191021	0.228213	9.72e-08	0.0940917	0.261626
cg27053299	0.412568	7.08e-75	0.353848	3.41e-16	0.370958	8.79e-33	0.119389	0.00573927	0.294214	0.000519272
cg19311244	0.411396	2.02e-74	0.444386	1.29e-25	0.414256	3.19e-41	0.163525	0.000147331	0.361798	0.000106952
cg23626733	0.411293	2.21e-74	0.387781	2.18e-19	0.301612	1.06e-21	0.104355	0.0158468	0.275277	0.000835833
cg19544707	0.410449	4.69e-74	0.405907	2.96e-21	0.318738	3.52e-24	0.214783	5.44e-07	0.326005	4.66e-09
cg10776186	0.409909	7.58e-74	0.326016	7.61e-14	0.200051	3.77e-10	0.20456	1.87e-06	0.246257	5.1e-09
cg20136951	0.409411	1.18e-73	0.334331	1.6e-14	0.109085	0.000696666	0.0918501	0.0338355	0.181518	0.0184107
cg11565911	0.408335	3.05e-73	0.399806	1.3e-20	0.215649	1.35e-11	0.111142	0.010162	0.250549	0.00250367
cg11065518	0.406312	1.81e-72	0.037327	0.404928	0.17557	4.16e-08	0.174331	5.12e-05	0.133366	0.0023917
cg03890691	0.405553	3.52e-72	0.387613	2.26e-19	0.174596	4.95e-08	0.224053	1.68e-07	0.268789	0.000100696
cg19098932	0.405243	4.62e-72	0.365049	3.31e-17	0.250055	3.4e-15	0.185243	1.65e-05	0.27391	1.31e-07
cg18121224	0.404875	6.37e-72	0.372363	6.86e-18	0.297887	3.47e-21	0.196716	4.65e-06	0.299013	3.08e-09
cg19937979	0.404808	6.75e-72	0.431771	4.01e-24	0.29681	4.89e-21	0.141173	0.00107152	0.303096	0.000288799
cg07008193	0.404625	7.92e-72	0.367046	2.16e-17	0.310085	6.58e-23	0.217448	3.9e-07	0.308927	1.25e-12
cg26104551	0.404126	1.22e-71	-0.002307	0.958966	0.177772	2.8e-08	0.0715998	0.0983706	0.0864376	0.120402
cg20816361	-0.403497	2.11e-71	-0.37713	2.41e-18	-0.325486	0	-0.257577	1.54e-09	-0.332409	0
cg24613050	0.402191	6.56e-71	0.398974	1.58e-20	-0.122859	0.00013231	0.168586	9.05e-05	0.155269	0.344852
cg06415891	-0.402015	7.63e-71	-0.385876	3.36e-19	-0.407863	0	-0.215998	4.67e-07	-0.354697	8.96e-08
cg14079463	0.401786	9.3e-71	0.452845	1.19e-26	0.250306	3.19e-15	0.112012	0.00958321	0.284899	0.00402206
cg08415582	0.400419	3.02e-70	0.399312	1.46e-20	0.448228	9.01e-49	0.103726	0.0164934	0.33738	0.00377422
cg08532057	0.400411	3.04e-70	0.368051	1.74e-17	0.090275	0.00505476	0.164049	0.000140178	0.212216	0.0152631
cg15148078	-0.400217	3.59e-70	-0.346246	1.58e-15	-0.372767	0	-0.198636	3.74e-06	-0.31991	4.86e-08
cg21269758	0.399892	4.75e-70	0.127564	0.0042773	-0.0342204	0.288751	0.18755	1.29e-05	0.0921795	0.202852
cg10767425	0.399824	5.03e-70	0.385367	3.78e-19	0.287959	7.64e-20	0.145167	0.000766627	0.282842	3.68e-05
cg13420413	0.399541	6.42e-70	0.34071	4.69e-15	0.21085	3.87e-11	0.0112511	0.795332	0.193341	0.0330698
cg10059324	-0.396744	6.97e-69	-0.153079	0.000593339	-0.340306	0	-0.076356	0.0779161	-0.197024	0.027888
cg02093808	0.39579	1.56e-68	0.432795	3.05e-24	0.196163	8.29e-10	0.210361	9.36e-07	0.290165	0.00037824
cg14361252	0.395157	2.67e-68	0.400089	1.21e-20	0.242031	2.65e-14	0.0554756	0.200568	0.241824	0.0119885
cg11240062	-0.39483	3.52e-68	-0.398958	1.59e-20	-0.569767	0	-0.179611	2.98e-05	-0.418124	0.00312851
cg00695391	0.392397	2.71e-67	0.347382	1.26e-15	0.133831	3.09e-05	0.122059	0.00473475	0.204875	0.00504229
cg10047026	0.392051	3.62e-67	0.303511	4.09e-12	0.454052	3.74e-50	0.238637	2.37e-08	0.351035	9.71e-06
cg16844333	0.390621	1.19e-66	0.326198	7.36e-14	0.448675	7.08e-49	0.099573	0.0213743	0.308368	0.00759104
cg17493885	0.390509	1.31e-66	0.383629	5.61e-19	0.182076	1.27e-08	0.17449	5.04e-05	0.253091	0.000308491
cg22345911	0.38943	3.2e-66	0.276957	2.96e-10	0.787674	2.31e-204	0.30734	3.81e-13	0.556426	0.0446255
cg01805480	0.389271	3.65e-66	0.056629	0.206189	0.145442	5.85e-06	0.133666	0.00196495	0.118369	1.04e-05
cg03492827	0.388294	8.17e-66	0.255328	6.99e-09	-0.0542556	0.0924282	0.129961	0.0026217	0.11056	0.250354
cg26841507	0.388221	8.68e-66	0.101948	0.0226161	0.0702637	0.029235	0.12842	0.00294956	0.0940849	2.72e-05
cg25362652	0.387266	1.9e-65	0.390558	1.15e-19	0.172864	6.74e-08	0.166804	0.000107633	0.250112	0.000922775
cg09388215	0.386158	4.72e-65	0.196608	9.49e-06	-0.366308	0	0.151772	0.00043252	-0.011585	0.954544
cg02891686	0.38609	4.99e-65	0.359802	9.98e-17	-0.0342858	0.28783	0.154657	0.000334356	0.164615	0.177462
cg19590578	0.386066	5.09e-65	0.419688	9.42e-23	0.496237	5.26e-61	0.19717	4.42e-06	0.398335	0.000131432
cg13839439	0.385259	9.84e-65	0.350221	7.12e-16	0.341149	1.13e-27	0.155277	0.000316192	0.293698	6.68e-06
cg18795569	-0.38507	1.15e-64	-0.36411	4.04e-17	-0.404567	0	-0.196991	4.51e-06	-0.338422	1.37e-06
cg20519121	0.384421	1.95e-64	0.006209	0.889852	0.0433194	0.179212	NA	NA	NA	NA
cg06666376	-0.384376	2.02e-64	-0.339103	6.4e-15	-0.389961	0	-0.194394	6.04e-06	-0.322518	7.18e-07
cg12266551	0.38417	2.39e-64	0.315885	4.77e-13	0.38398	3.44e-35	0.150542	0.000482045	0.296197	0.000106168
cg13430552	0.383288	4.88e-64	-0.001659	0.970482	0.28725	9.48e-20	0.0660722	0.12728	0.121985	0.207385
cg23897302	0.382673	8.03e-64	0.36427	3.9e-17	0.307253	1.68e-22	0.119127	0.00584751	0.273485	0.00018707
cg22105158	-0.381481	2.1e-63	-0.33477	1.47e-14	-0.376753	0	-0.185745	1.56e-05	-0.312689	8.15e-07
cg24439334	0.380282	5.5e-63	0.307083	2.22e-12	0.316698	7.09e-24	0.0832714	0.0544669	0.244071	0.00165441
cg02917321	0.380251	5.64e-63	0.395864	3.31e-20	0.212456	2.73e-11	0.144829	0.000788934	0.258931	0.0005272
cg14266237	0.380149	6.12e-63	0.419929	8.85e-23	0.427726	4.1e-44	0.0974193	0.0243672	0.334893	0.00346615
cg13306335	0.379995	6.93e-63	0.331449	2.76e-14	0.131543	4.23e-05	0.109988	0.0109774	0.194025	0.00522443
cg22549041	0.378413	2.45e-62	0.405328	3.41e-21	0.125782	9.09e-05	0.12152	0.00492366	0.224838	0.0190284
cg16428357	0.377608	4.64e-62	0.385098	4.02e-19	0.428486	2.79e-44	0.1225	0.00458485	0.33009	0.00137671
cg02258201	0.377447	5.28e-62	0.326043	7.57e-14	0.126439	8.34e-05	0.103157	0.0170991	0.187987	0.00678782
cg18932078	0.377048	7.24e-62	0.345222	1.93e-15	0.322694	8.94e-25	0.138521	0.00133205	0.278984	2.4e-05
cg26681770	-0.376287	1.32e-61	-0.15795	0.000392167	-0.282835	0	NA	NA	NA	NA
cg23200371	0.376194	1.42e-61	0.074371	0.0966903	0.120372	0.00018099	0.259191	1.2e-09	0.152863	0.00416378
cg09972569	0.376132	1.5e-61	-0.106712	0.0169868	-0.0960649	0.00284375	0.169822	8.02e-05	-0.0115318	0.895041
cg04891961	0.375635	2.21e-61	0.382091	7.94e-19	0.0752268	0.0195574	0.102544	0.017772	0.192167	0.0547575
cg15133824	0.374854	4.09e-61	-0.06161	0.168974	-0.17378	5.73e-08	0.000851019	0.984347	-0.0818955	0.140733
cg03341723	0.374022	7.87e-61	0.058363	0.192615	-0.0386146	0.231233	0.0166001	0.701921	0.00535312	0.855089
cg13916990	0.372144	3.41e-60	0.331251	2.87e-14	-0.418854	0	0.13165	0.00230088	0.00937341	0.970447
cg03531326	0.372098	3.54e-60	0.352435	4.55e-16	0.128287	6.54e-05	0.191098	8.72e-06	0.227897	0.00126745
cg22902089	0.371457	5.83e-60	0.336666	1.02e-14	0.390341	2.09e-36	0.185034	1.68e-05	0.318425	2.96e-06
cg12210255	0.370926	8.8e-60	0.279951	1.86e-10	0.0713661	0.0267876	0.16235	0.000164634	0.171499	0.00735688
cg08142858	-0.370139	1.62e-59	-0.337576	8.6e-15	-0.379232	0	-0.161129	0.000184632	-0.30594	2.32e-05
cg20390711	0.36864	5.14e-59	0.42519	2.27e-23	0.41869	3.68e-42	0.101315	0.019192	0.334621	0.00272971
cg12736438	0.367559	1.18e-58	0.286853	6.32e-11	0.358042	1.68e-30	0.169558	8.23e-05	0.282662	4.18e-06
cg13598010	0.36746	1.27e-58	0.273497	5e-10	-0.00818985	0.799632	0.135871	0.00164952	0.13427	0.120095
cg22713900	0.366848	2.03e-58	0.37548	3.46e-18	-0.0294394	0.361462	0.13102	0.00241603	0.164314	0.188715
cg18933331	0.366371	2.93e-58	0.224893	3.75e-07	0.0654186	0.0423949	0.122346	0.00463681	0.135451	0.00490614
cg26516287	0.366309	3.07e-58	0.433082	2.82e-24	0.372775	4.12e-33	0.118848	0.00596467	0.325348	0.000877948
cg26631144	0.365757	4.67e-58	0.20591	3.44e-06	0.331685	3.67e-26	0.1165	0.00703851	0.22589	0.00141808
cg00030604	-0.365327	6.48e-58	-0.386113	3.19e-19	-0.277187	0	-0.111229	0.0101025	-0.267766	0.000593371
cg09404617	0.365268	6.78e-58	0.109695	0.0141227	0.446063	2.9e-48	NA	NA	NA	NA
cg02757970	0.365203	7.13e-58	0.023093	0.606454	0.221371	3.73e-12	0.0261232	0.546938	0.0940274	0.196391
cg16374663	0.365136	7.49e-58	0.196435	9.66e-06	0.0997502	0.00194054	0.249718	4.92e-09	0.181188	0.000202557
cg13570656	0.365099	7.71e-58	0.33664	1.03e-14	0.164105	3.04e-07	0.138933	0.00128807	0.216725	0.000422599
cg26660457	0.364921	8.82e-58	0.094348	0.0349357	0.012652	0.694965	0.0782549	0.0707807	0.0541489	0.0431457
cg06972969	0.36482	9.53e-58	0.326621	6.8e-14	0.281935	4.69e-19	NA	NA	NA	NA
cg19318450	0.364732	1.02e-57	0.124798	0.0051978	-0.0370232	0.251045	0.0868467	0.0448585	0.0548296	0.298846
cg22794378	0.36416	1.57e-57	0.116846	0.00891808	0.523587	6.75e-69	0.282104	3.16e-11	0.330845	0.0207946
cg14515364	0.363378	2.84e-57	0.043355	0.333311	0.317315	5.74e-24	0.0747614	0.0843496	0.150907	0.123411
cg18092474	0.363237	3.16e-57	0.363934	4.19e-17	0.133179	3.38e-05	0.122425	0.00461015	0.211212	0.00756109
cg20422417	0.362665	4.86e-57	-0.00097	0.982736	0.187832	4.26e-09	0.116392	0.00709188	0.105151	0.0621954
cg22610676	0.36173	9.81e-57	0.395764	3.39e-20	0.371874	6e-33	0.181439	2.46e-05	0.331779	2.31e-06
cg12101586	0.361729	9.82e-57	0.359366	1.09e-16	0.0997148	0.00194779	0.112868	0.00904277	0.194898	0.0224477
cg03305587	0.361668	1.03e-56	0.051224	0.252919	0.0172556	0.592772	0.051547	0.234373	0.0349398	0.119173
cg13966547	-0.36033	2.8e-56	-0.228474	2.41e-07	-0.235753	1.25e-13	-0.22378	1.74e-07	-0.234966	0
cg21216562	-0.360037	3.49e-56	-0.415984	2.42e-22	-0.288647	0	NA	NA	NA	NA
cg00049595	0.35975	4.32e-56	0.357478	1.62e-16	0.274758	3.86e-18	0.0511867	0.237664	0.23603	0.00770186
cg01906879	0.358649	9.79e-56	0.353642	3.56e-16	0.515725	1.48e-66	0.29318	4.8e-12	0.416063	1.94e-06
cg14912575	0.357645	2.06e-55	0.386148	3.16e-19	0.15976	6.25e-07	0.131199	0.0023828	0.232019	0.00423148
cg04831505	0.357088	3.11e-55	0.355319	2.52e-16	0.174036	5.47e-08	0.111064	0.0102157	0.218363	0.00223448
cg26785823	0.356885	3.61e-55	0.32639	7.1e-14	0.184172	8.55e-09	0.0810495	0.0612594	0.20133	0.00291118
cg03725447	0.35639	5.2e-55	0.096258	0.0313977	0.0450115	0.162805	0.0172456	0.690915	0.0504401	0.0244784
cg14896756	0.356214	5.92e-55	0.074114	0.0978488	0.199713	4.04e-10	NA	NA	NA	NA
cg26833936	0.356183	6.06e-55	0.319772	2.38e-13	0.127451	7.3e-05	0.00389303	0.928485	0.153786	0.0749786
cg12000131	0.356171	6.11e-55	0.326854	6.52e-14	0.217161	9.65e-12	0.0806207	0.0626475	0.213331	0.00163922
cg04055615	0.356112	6.39e-55	0.194878	1.14e-05	0.25004	3.42e-15	0.0860482	0.0468705	0.182425	0.000354433
cg11559198	0.355856	7.71e-55	-0.075537	0.0915569	0.219028	6.34e-12	0.107621	0.0128337	0.0869874	0.322726
cg10638827	0.355654	8.94e-55	0.402819	6.27e-21	0.267488	3.06e-17	0.160539	0.000195079	0.287005	3.6e-05
cg07493858	0.355502	9.99e-55	0.229551	2.11e-07	0.212238	2.86e-11	0.119617	0.00564657	0.191702	6.57e-09
cg15823502	0.354941	1.51e-54	0.220948	6.04e-07	-0.108537	0.000741501	0.161443	0.000179275	0.0911421	0.410002
cg16440561	0.354455	2.15e-54	0.028847	0.519859	0.166133	2.16e-07	0.190681	9.13e-06	0.132165	0.00506084
cg14207833	-0.354224	2.55e-54	-0.357561	1.59e-16	-0.400286	0	-0.188378	1.17e-05	-0.331216	3.25e-06
cg20153322	0.354159	2.67e-54	0.236416	8.83e-08	0.11342	0.000421082	0.0623335	0.150305	0.13743	0.0044571
cg27151362	0.35372	3.68e-54	0.371579	8.13e-18	0.0507902	0.115233	0.208748	1.14e-06	0.215858	0.0326044
cg24025550	0.353707	3.72e-54	0.311724	9.94e-13	0.0010347	0.974418	0.149285	0.000538023	0.156076	0.102284
cg04202002	0.353532	4.22e-54	-0.005116	0.909156	0.343901	4.03e-28	0.0494964	0.253536	0.13585	0.267401
cg22584138	0.353481	4.38e-54	0.320871	1.95e-13	0.241493	3.03e-14	0.0545647	0.20807	0.211463	0.00513421
cg15496335	-0.353179	5.46e-54	-0.359364	1.09e-16	-0.392228	0	-0.10462	0.0155816	-0.299583	0.00180547
cg01945624	0.352886	6.75e-54	0.270094	8.31e-10	0.0937522	0.0035915	0.0459562	0.289123	0.137475	0.0332418
cg26345105	0.352749	7.47e-54	0.334493	1.55e-14	0.0933563	0.00373607	0.102962	0.0173107	0.179873	0.0225975
cg11924019	0.352557	8.58e-54	0.375631	3.35e-18	0.218156	7.72e-12	0.145003	0.000777382	0.253082	0.000157908
cg24933709	0.352449	9.28e-54	0.303726	3.95e-12	0.179318	2.11e-08	0.113423	0.00870674	0.201635	0.000151959
cg09044186	0.35138	2.01e-53	0.399355	1.44e-20	0.457195	6.53e-51	0.0143955	0.739969	0.311049	0.0353834
cg24789467	0.350345	4.25e-53	0.30706	2.23e-12	-0.181986	1.29e-08	0.130739	0.00246919	0.0870431	0.573743
cg01001533	0.349864	6.01e-53	0.244437	3.09e-08	0.145992	5.39e-06	0.133615	0.00197283	0.173506	2.81e-07
cg12067522	0.348929	1.18e-52	0.33386	1.75e-14	0.375337	1.4e-33	0.243622	1.18e-08	0.333276	4.06e-14
cg07953307	-0.348815	1.28e-52	-0.029322	0.513016	-0.27512	0	-0.106376	0.0139169	-0.141876	0.0758244
cg20664247	0.348597	1.49e-52	0.304678	3.36e-12	0.20297	2.06e-10	0.0892118	0.0393197	0.202915	0.000572382
cg22133973	0.348555	1.54e-52	0.321924	1.61e-13	0.0331213	0.304526	0.137212	0.0014811	0.166393	0.0602617
cg01530154	0.348443	1.67e-52	0.377185	2.38e-18	0.152548	1.98e-06	0.0849007	0.0498946	0.210772	0.0149277
cg21126707	0.347784	2.67e-52	0.330134	3.54e-14	0.258734	3.41e-16	0.124292	0.00401955	0.244377	2.81e-05
cg05132077	-0.347604	3.03e-52	-0.351049	6.02e-16	-0.41801	0	-0.125804	0.00359246	-0.314039	0.00117034
cg14686645	0.347163	4.15e-52	0.277525	2.71e-10	0.287511	8.75e-20	0.0299601	0.489651	0.204654	0.0153374
cg16828491	0.346926	4.92e-52	0.306554	2.43e-12	0.103021	0.00136782	0.0320848	0.459371	0.149597	0.0553848
cg15192736	-0.346232	8.05e-52	-0.344782	2.11e-15	-0.381927	0	-0.155696	0.000304423	-0.307728	4.4e-05
cg13142134	0.346226	8.09e-52	0.344506	2.23e-15	0.224059	2.01e-12	0.132853	0.0020946	0.23942	5.19e-05
cg02470045	-0.345342	1.51e-51	-0.305335	3e-12	-0.367429	0	-0.00193776	0.964367	-0.235194	0.0452908
cg01882150	0.344719	2.35e-51	0.264388	1.92e-09	0.112111	0.000491151	0.215293	5.1e-07	0.196818	7.23e-05
cg20408276	0.344032	3.81e-51	0.019805	0.658638	0.309656	7.59e-23	0.0742158	0.0866472	0.140006	0.160527
cg01225317	0.343725	4.73e-51	0.187831	2.37e-05	0.186146	5.89e-09	0.16392	0.000141904	0.182633	4.44e-16
cg06606198	-0.343516	5.48e-51	-0.326728	6.67e-14	-0.480982	0	-0.163815	0.000143332	-0.344326	0.00169123
cg10409981	0.343479	5.63e-51	0.309733	1.41e-12	0.157036	9.72e-07	0.15607	0.000294274	0.209393	4.09e-05
cg25997306	0.342761	9.31e-51	-0.016381	0.714811	0.138525	1.6e-05	0.131975	0.00224339	0.0881417	0.0680642
cg23911852	-0.341873	1.73e-50	-0.306019	2.67e-12	-0.389197	0	-0.153003	0.000387731	-0.295531	0.000134613
cg05868531	0.341698	1.96e-50	-0.038549	0.389715	0.0153593	0.634045	0.0661924	0.126588	0.0153098	0.572524
cg02297043	0.341688	1.97e-50	0.305504	2.91e-12	0.212678	2.6e-11	0.140605	0.00112304	0.223355	9.73e-07
cg20050113	0.340546	4.37e-50	-0.049778	0.266579	0.294948	8.78e-21	0.181066	2.56e-05	0.147389	0.157145
cg25910261	-0.339868	7e-50	-0.366914	2.22e-17	-0.32189	0	-0.142087	0.000993207	-0.287851	2.76e-05
cg09066361	0.339562	8.65e-50	0.342517	3.29e-15	0.325219	3.69e-25	0.12365	0.00421427	0.273868	0.000114187
cg21304158	0.339158	1.14e-49	-0.012181	0.785854	0.10789	0.000797882	0.19259	7.39e-06	0.0979549	0.0715287
cg23414861	0.338602	1.68e-49	0.35388	3.39e-16	0.30925	8.69e-23	0.130842	0.00244954	0.274372	5.04e-05
cg25274157	0.338197	2.22e-49	0.304233	3.62e-12	0.256844	5.67e-16	0.143507	0.00088204	0.241002	1.91e-07
cg22429776	0.337998	2.55e-49	0.145269	0.00112407	0.228341	7.41e-13	0.215701	4.85e-07	0.205553	8.88e-16
cg07337544	0.337694	3.14e-49	0.079621	0.0752815	0.243623	1.77e-14	0.0703725	0.10429	0.135937	0.0312669
cg06070970	-0.337	5.06e-49	-0.305706	2.82e-12	-0.362514	0	-0.0779039	0.0720576	-0.259131	0.00485304
cg05973262	0.336855	5.59e-49	0.26861	1.04e-09	0.0977822	0.00238358	0.1536	0.000367636	0.172811	0.000947677
cg07187808	0.336281	8.28e-49	0.294388	1.87e-11	0.345965	1.84e-28	0.166572	0.000110068	0.279699	1.58e-06
cg01166925	0.336172	8.92e-49	0.242731	3.87e-08	-0.109186	0.000688689	NA	NA	NA	NA
cg01066472	0.335808	1.14e-48	0.344311	2.31e-15	0.236434	1.06e-13	0.06859	0.113385	0.222833	0.0036727
cg05549655	0.335696	1.24e-48	0.368027	1.75e-17	0.145755	5.59e-06	0.138893	0.00129226	0.222558	0.00342991
cg12611723	0.335222	1.71e-48	0.340325	5.05e-15	0.486105	2.93e-58	0.298509	1.88e-12	0.400197	5.99e-08
cg27641532	-0.335046	1.92e-48	-0.293791	2.06e-11	-0.217888	8.2e-12	-0.0837144	0.0531906	-0.202786	0.0005093
cg06682875	0.33496	2.04e-48	0.336242	1.11e-14	0.401006	1.66e-38	0.119875	0.00554339	0.299686	0.00117881
cg00543443	-0.334741	2.37e-48	-0.200028	6.57e-06	-0.420787	0	-0.158546	0.000234659	-0.272287	0.00543141
cg20031364	0.334271	3.26e-48	0.287329	5.86e-11	0.351344	2.33e-29	0.118049	0.00631256	0.262106	0.000483837
cg13163521	0.333958	4.03e-48	0.349111	8.9e-16	0.126583	8.19e-05	0.141151	0.00107344	0.209343	0.00415176
cg17718401	0.333954	4.04e-48	0.371366	8.52e-18	0.209291	5.41e-11	0.0929429	0.0317628	0.231189	0.00303045
cg26218577	0.333755	4.62e-48	0.335327	1.32e-14	0.254019	1.2e-15	0.0725817	0.0938302	0.227304	0.00234759
cg01652244	0.333534	5.37e-48	0.342539	3.28e-15	0.348086	8.19e-29	0.138414	0.00134364	0.287735	5.6e-05
cg22999268	0.333522	5.42e-48	0.134519	0.00257726	0.283289	3.13e-19	0.170775	7.3e-05	0.203515	5.77e-05
cg02353258	0.332877	8.38e-48	0.260282	3.47e-09	0.0731878	0.0231301	0.170228	7.71e-05	0.16734	0.00384608
cg16879052	0.332787	8.9e-48	0.261186	3.05e-09	0.278741	1.21e-18	0.154229	0.000347486	0.239162	3.32e-09
cg00325531	0.33276	9.07e-48	0.304922	3.22e-12	0.205676	1.17e-10	0.0869308	0.0446507	0.203258	0.000657605
cg01025774	0.332737	9.22e-48	0.320793	1.98e-13	0.261418	1.64e-16	0.141834	0.00101439	0.247929	1.19e-06
cg23652484	0.331963	1.55e-47	0.294301	1.9e-11	0.228464	7.2e-13	0.12797	0.00305214	0.221473	1.63e-06
cg01540595	0.331949	1.57e-47	0.277359	2.78e-10	0.199862	3.92e-10	0.102628	0.0176791	0.1965	3.82e-05
cg27475169	0.331805	1.73e-47	0.241396	4.62e-08	0.189864	2.88e-09	0.0937641	0.0302776	0.177811	1.29e-05
cg13348458	-0.331502	2.12e-47	-0.338267	7.53e-15	-0.276644	0	-0.158814	0.00022892	-0.26566	2.41e-07
cg09578319	0.331348	2.35e-47	0.360866	7.99e-17	0.232476	2.77e-13	0.125033	0.0038049	0.246127	0.000191438
cg25472897	0.331292	2.44e-47	0.124094	0.005459	-0.135701	2.39e-05	0.0500479	0.248278	0.0104778	0.899698
cg15707833	-0.330669	3.7e-47	-0.225111	3.65e-07	-0.262422	0	0.0279144	0.519788	-0.157727	0.0858503
cg00655923	-0.330385	4.48e-47	-0.071465	0.11048	-0.387569	0	-0.0953037	0.0276531	-0.193627	0.100972
cg18174881	0.330207	5.05e-47	0.266288	1.46e-09	0.27618	2.55e-18	0.0570937	0.187728	0.205779	0.00413608
cg05330360	0.33011	5.38e-47	0.348913	9.26e-16	0.23275	2.59e-13	0.0863033	0.0462197	0.229032	0.00164879
cg20385686	0.330047	5.62e-47	0.064155	0.152018	0.156638	1.04e-06	0.0391052	0.367117	0.0918695	0.0194119
cg24010336	0.329361	8.88e-47	0.316941	3.95e-13	0.357906	1.77e-30	0.225413	1.4e-07	0.31383	8.12e-13
cg20481312	0.329154	1.02e-46	0.303296	4.24e-12	0.190066	2.77e-09	0.152947	0.000389687	0.21782	6.68e-07
cg07645761	-0.329125	1.04e-46	-0.319169	2.65e-13	-0.45852	0	-0.136207	0.0016057	-0.322443	0.00299779
cg09187505	0.328915	1.19e-46	0.293154	2.29e-11	0.189908	2.85e-09	0.187211	1.33e-05	0.224128	1.18e-10
cg09067967	0.328602	1.47e-46	0.245634	2.63e-08	0.367	4.51e-32	0.27375	1.24e-10	0.310012	1.45e-12
cg02323356	0.328505	1.57e-46	-0.030824	0.491647	0.0553823	0.085847	0.202647	2.35e-06	0.0765873	0.22497
cg02500042	0.328468	1.61e-46	0.322977	1.33e-13	0.230859	4.08e-13	0.0373028	0.389629	0.202631	0.0114981
cg05630773	0.328358	1.73e-46	0.336357	1.09e-14	0.289461	4.82e-20	0.125498	0.00367547	0.258661	3.93e-05
cg17375267	0.328291	1.81e-46	0.348994	9.11e-16	0.178234	2.57e-08	0.19038	9.44e-06	0.243224	1.75e-05
cg17394530	0.328283	1.82e-46	0.275377	3.76e-10	0.215089	1.53e-11	0.166363	0.000112308	0.221707	1.15e-13
cg17852385	0.328283	1.82e-46	0.346643	1.46e-15	0.174425	5.11e-08	0.113138	0.00887803	0.215851	0.00150137
cg14090916	-0.328236	1.88e-46	-0.371449	8.37e-18	-0.435714	0	-0.11407	0.00832906	-0.324943	0.00246379
cg04889069	0.328138	2e-46	0.438112	7.26e-25	0.251521	2.32e-15	0.126802	0.00333341	0.284141	0.00165361
cg19463256	0.328062	2.11e-46	0.345541	1.81e-15	0.3047	3.88e-22	0.163671	0.000145297	0.280796	3.06e-07
cg15676707	0.328031	2.15e-46	0.28834	4.98e-11	0.194708	1.11e-09	0.183986	1.88e-05	0.223043	8.23e-12
cg22970003	-0.328003	2.19e-46	-0.369662	1.23e-17	-0.368609	0	-0.152791	0.000395135	-0.310703	3.48e-05
cg13230424	0.327698	2.68e-46	0.393947	5.19e-20	0.208854	5.94e-11	0.109256	0.0115246	0.245178	0.00272063
cg18417954	-0.327694	2.69e-46	-0.304953	3.2e-12	-0.588777	0	-0.0655162	0.13052	-0.352982	0.0621522
cg18023674	-0.327646	2.78e-46	-0.348748	9.57e-16	-0.270044	0	-0.137035	0.00150233	-0.259645	1.55e-05
cg15548859	-0.327641	2.79e-46	-0.326745	6.65e-14	-0.298664	0	-0.145257	0.000760821	-0.265489	2.37e-06
cg00153101	0.327558	2.94e-46	0.429044	8.27e-24	0.322684	8.97e-25	0.176192	4.24e-05	0.323622	1.13e-05
cg11437810	0.327259	3.59e-46	0.306981	2.26e-12	0.194741	1.1e-09	0.114476	0.0080998	0.208838	8.48e-05
cg21791017	0.326697	5.2e-46	0.358299	1.36e-16	-0.163941	3.13e-07	0.159804	0.000208881	0.122438	0.45947
cg11390151	-0.326543	5.76e-46	-0.271561	6.68e-10	-0.226272	1.2e-12	-0.205136	1.75e-06	-0.236359	0
cg24574963	0.326401	6.32e-46	0.306625	2.41e-12	0.279837	8.74e-19	0.185806	1.55e-05	0.265369	2.52e-13
cg06757928	0.325864	9e-46	0.263181	2.29e-09	0.174652	4.9e-08	0.0952141	0.0278003	0.179702	7.8e-05
cg15175162	0.325793	9.44e-46	0.340204	5.17e-15	0.199301	4.39e-10	0.103432	0.0168036	0.219191	0.000888649
cg25454270	0.325469	1.17e-45	0.379342	1.47e-18	0.330631	5.36e-26	0.0815731	0.0595988	0.275403	0.00270114
cg15371801	0.324982	1.61e-45	-0.014796	0.741373	0.173485	6.03e-08	0.0746407	0.0848537	0.0816747	0.153299
cg04974775	0.324876	1.72e-45	0.290899	3.3e-11	0.353884	8.66e-30	0.112662	0.00916997	0.262467	0.000732511
cg06119452	0.324068	2.93e-45	0.34614	1.61e-15	0.193076	1.53e-09	NA	NA	NA	NA
cg16318112	0.323702	3.72e-45	0.174626	8.67e-05	0.353309	1.08e-29	0.23752	2.77e-08	0.26577	1e-05
cg17300723	0.323679	3.77e-45	0.198798	7.5e-06	-0.0472485	0.142883	0.121819	0.00481801	0.0897835	0.25105
cg03785076	0.323641	3.87e-45	0.07615	0.0889457	0.328385	1.2e-25	0.156081	0.000293978	0.193829	0.0203865
cg23370946	0.323533	4.15e-45	0.282028	1.35e-10	0.070883	0.0278376	0.0991172	0.0219796	0.151189	0.022368
cg27532171	0.323304	4.82e-45	0.283221	1.12e-10	0.314676	1.41e-23	0.102009	0.0183793	0.24132	0.000457771
cg00307066	0.323184	5.21e-45	0.290414	3.57e-11	-0.144235	7e-06	NA	NA	NA	NA
cg06930757	-0.322266	9.46e-45	-0.268763	1.01e-09	-0.211256	3.54e-11	NA	NA	NA	NA
cg08877188	0.322051	1.09e-44	0.339022	6.5e-15	0.328796	1.04e-25	0.0963811	0.0259349	0.264651	0.000953617
cg11206167	0.321948	1.16e-44	0.343012	2.99e-15	0.397513	8.26e-38	0.160783	0.000190697	0.314999	6e-05
cg05693982	0.321885	1.21e-44	0.296943	1.23e-11	-0.0578545	0.0727293	0.186186	1.49e-05	0.143893	0.207596
cg10766585	0.321867	1.23e-44	0.357402	1.64e-16	0.313497	2.1e-23	0.176777	3.99e-05	0.292974	7.07e-08
cg04829993	0.321813	1.27e-44	0.233864	1.22e-07	0.350759	2.92e-29	0.176841	3.97e-05	0.264016	1e-05
cg12792250	0.320736	2.55e-44	0.01572	0.725845	0.255248	8.68e-16	0.150487	0.000484349	0.14527	0.0458506
cg25423077	0.320732	2.56e-44	0.329347	4.1e-14	0.262306	1.29e-16	0.0622029	0.151163	0.224723	0.00375003
cg16743289	0.3207	2.61e-44	0.332852	2.12e-14	0.26298	1.07e-16	0.0941479	0.0296041	0.236905	0.000547309
cg03727500	0.320657	2.68e-44	-0.014156	0.752186	0.133538	3.22e-05	0.0862443	0.0463696	0.0728407	0.0962193
cg18067793	0.320566	2.84e-44	0.184454	3.33e-05	-0.306675	0	0.165933	0.000117064	0.0113603	0.94942
cg14026788	0.320435	3.09e-44	0.215574	1.14e-06	0.0703445	0.0290493	0.106637	0.0136828	0.128419	0.00353669
cg05951817	0.320433	3.1e-44	0.291168	3.16e-11	0.274759	3.86e-18	NA	NA	NA	NA
cg14090647	0.320363	3.24e-44	0.265483	1.64e-09	0.0814672	0.0114378	NA	NA	NA	NA
cg07513768	0.319899	4.37e-44	0.325058	9.08e-14	0.274546	4.1e-18	0.0678976	0.117082	0.229596	0.00273919
cg12204423	-0.319851	4.51e-44	-0.239586	5.86e-08	-0.579384	0	-0.132604	0.00213588	-0.347434	0.0465809
cg19940077	0.319396	6.04e-44	0.288645	4.75e-11	0.373364	3.22e-33	0.0714251	0.0991966	0.254971	0.00850483
cg16653408	0.31929	6.46e-44	0.344042	2.44e-15	0.304506	4.13e-22	0.0800587	0.0645061	0.251787	0.00194662
cg00469015	0.319149	7.07e-44	0.324387	1.03e-13	0.189483	3.1e-09	0.0799981	0.0647094	0.202163	0.00259033
cg15414745	0.319087	7.37e-44	0.376057	3.05e-18	0.182466	1.18e-08	0.117271	0.00666821	0.231406	0.0024831
cg10716823	0.318822	8.73e-44	0.30121	6.04e-12	0.156512	1.06e-06	0.0834916	0.0538293	0.182927	0.00259135
cg18402261	0.318668	9.64e-44	0.309198	1.54e-12	0.174516	5.02e-08	0.159734	0.000210235	0.216502	4.15e-06
cg09469355	0.318657	9.7e-44	0.267349	1.25e-09	0.10234	0.00147233	NA	NA	NA	NA
cg05741395	0.318495	1.08e-43	0.279419	2.02e-10	0.096313	0.0027726	NA	NA	NA	NA
cg24858738	0.318392	1.15e-43	0.049383	0.270397	0.15157	2.3e-06	0.0909197	0.0356901	0.104072	0.000955195
cg14563637	0.31834	1.19e-43	0.309228	1.54e-12	0.206668	9.48e-11	0.0967212	0.025412	0.208348	0.000344617
cg23718606	-0.31832	1.2e-43	-0.343129	2.92e-15	-0.226863	1.05e-12	-0.0786207	0.0694695	-0.222204	0.0023702
cg22857963	-0.318272	1.24e-43	-0.33932	6.14e-15	-0.508509	0	-0.0677537	0.117862	-0.328263	0.0274234
cg17966709	0.317792	1.69e-43	0.080086	0.0735872	-0.183335	1e-08	0.0862757	0.0462897	-0.00813245	0.9336
cg07355745	-0.317526	2e-43	-0.339628	5.78e-15	-0.227052	1e-12	-0.112435	0.00931248	-0.232067	0.000224758
cg25065723	-0.317446	2.1e-43	-0.247732	1.98e-08	-0.356153	0	-0.0451038	0.29817	-0.224924	0.0226559
cg19214300	0.317178	2.5e-43	0.320864	1.95e-13	0.206686	9.44e-11	0.146264	0.000698269	0.228475	3.75e-06
cg02188818	-0.317129	2.57e-43	-0.209689	2.25e-06	-0.0917952	0.00435914	-0.0352712	0.415986	-0.111854	0.018704
cg17277199	0.31701	2.78e-43	-0.007023	0.875522	0.057445	0.0747813	0.0718001	0.0974305	0.045279	0.0434495
cg15065854	-0.316956	2.87e-43	-0.276052	3.39e-10	-0.435364	0	-0.143114	0.000911605	-0.299621	0.00260459
cg09796583	0.316804	3.17e-43	0.15271	0.000611949	-0.0487061	0.130943	0.179261	3.09e-05	0.0931393	0.238598
cg12728621	0.316633	3.53e-43	0.276581	3.13e-10	0.157962	8.37e-07	0.106345	0.0139451	0.181692	0.000145531
cg06432753	0.31651	3.81e-43	0.319797	2.37e-13	0.117271	0.000265267	0.204238	1.95e-06	0.215962	0.00063081
cg07576222	0.316504	3.83e-43	0.058868	0.18879	-0.35072	0	0.0664614	0.12505	-0.0814446	0.600868
cg01276128	0.316477	3.9e-43	0.127439	0.0043154	0.299697	1.95e-21	0.216315	4.49e-07	0.222456	3.95e-05
cg19884634	0.315967	5.38e-43	0.321987	1.59e-13	0.311953	3.53e-23	0.150513	0.000483272	0.270729	1.58e-06
cg00844376	0.315606	6.77e-43	0.10288	0.0214022	0.373349	3.24e-33	0.177619	3.66e-05	0.22707	0.014344
cg14825413	-0.315292	8.25e-43	-0.313245	7.61e-13	-0.41116	0	-0.0636149	0.142082	-0.276084	0.0142987
cg13349472	0.315264	8.4e-43	-0.058638	0.190528	0.217863	8.24e-12	-0.00661553	0.878778	0.0540719	0.560433
cg23512275	0.315218	8.65e-43	0.312722	8.34e-13	0.0980489	0.00231856	0.104815	0.0153878	0.173763	0.0131397
cg03081205	0.31509	9.38e-43	0.063116	0.158778	0.431219	6.95e-45	0.161131	0.000184584	0.230517	0.0726848
cg07469926	0.314941	1.03e-42	0.361335	7.24e-17	0.254239	1.13e-15	0.144986	0.000778515	0.260953	1.73e-05
cg01077724	0.314599	1.28e-42	0.276085	3.38e-10	0.280236	7.77e-19	0.142062	0.000995274	0.240121	2.01e-07
cg26533311	0.314187	1.66e-42	0.396447	2.88e-20	0.401952	1.07e-38	0.134436	0.00184894	0.327804	0.000413343
cg22497095	0.313756	2.17e-42	0.327528	5.75e-14	0.341221	1.1e-27	0.0870193	0.0444331	0.261999	0.00198818
cg11429111	0.313657	2.31e-42	0.301642	5.61e-12	0.339207	2.34e-27	0.0596653	0.168584	0.24257	0.00746071
cg09761121	0.313084	3.31e-42	0.060797	0.174679	0.130035	5.18e-05	NA	NA	NA	NA
cg20617917	0.312567	4.58e-42	0.253845	8.59e-09	0.180778	1.61e-08	0.0184936	0.669821	0.153885	0.0185153
cg01343041	0.312551	4.63e-42	-0.004071	0.927642	0.177658	2.85e-08	0.0850136	0.0495901	0.0902805	0.101299
cg24960291	-0.312359	5.22e-42	-0.313691	7.03e-13	-0.275667	0	-0.110463	0.010635	-0.240288	8.65e-05
cg00245850	-0.312157	5.92e-42	-0.234065	1.19e-07	-0.361745	0	-0.0865223	0.0456669	-0.23642	0.00777148
cg15085024	-0.312044	6.35e-42	-0.255646	6.68e-09	0.0238964	0.458875	-0.147101	0.000649924	-0.126431	0.148161
cg15601164	-0.312001	6.53e-42	-0.151917	0.000653744	-0.125805	9.06e-05	0.0361246	0.404788	-0.0822102	0.140946
cg21811204	0.311996	6.55e-42	0.290462	3.54e-11	-0.142521	9.01e-06	0.0903834	0.0367978	0.0806891	0.544103
cg26619043	0.311696	7.89e-42	0.108082	0.0156138	0.118451	0.000229588	0.102566	0.0177481	0.112081	5.77e-07
cg14482569	0.311375	9.64e-42	0.381427	9.22e-19	0.133798	3.11e-05	0.0164195	0.70501	0.183507	0.0762523
cg00884334	0.311082	1.16e-41	0.333285	1.95e-14	0.0724738	0.0245086	0.142337	0.000972745	0.185459	0.0220766
cg09634707	0.311002	1.22e-41	0.288199	5.1e-11	0.245292	1.16e-14	0.0508689	0.240593	0.199986	0.00461445
cg01005080	0.310781	1.4e-41	0.273906	4.7e-10	0.208196	6.85e-11	0.1434	0.000890008	0.211472	3.06e-09
cg18041277	0.310527	1.63e-41	0.302273	5.05e-12	0.349717	4.37e-29	0.0988485	0.0223434	0.26017	0.00136864
cg06962442	-0.310503	1.66e-41	-0.235785	9.58e-08	-0.7231	0	-0.241638	1.56e-08	-0.467739	0.054447
cg22160472	0.310358	1.81e-41	0.324815	9.49e-14	0.210374	4.29e-11	0.166231	0.000113747	0.23762	2.54e-07
cg25294504	0.310232	1.96e-41	0.442267	2.33e-25	0.4553	1.87e-50	0.1358	0.0016588	0.368472	0.00104414
cg04774597	0.310129	2.09e-41	0.302649	4.74e-12	0.14362	7.67e-06	0.0541995	0.211135	0.169463	0.0134471
cg04761231	-0.30991	2.4e-41	-0.23918	6.18e-08	-0.559663	0	-0.21061	9.08e-07	-0.364602	0.012986
cg22178392	-0.309895	2.42e-41	-0.345773	1.73e-15	-0.156669	1.03e-06	-0.0602127	0.164704	-0.192058	0.0167214
cg03122264	0.309758	2.63e-41	0.410108	1.05e-21	0.31956	2.65e-24	0.0736743	0.0889765	0.280481	0.00466909
cg00186462	0.309669	2.78e-41	0.261714	2.83e-09	0.396532	1.29e-37	0.0980877	0.0234018	0.263506	0.00688151
cg12466700	0.309561	2.97e-41	0.32576	7.97e-14	0.160462	5.57e-07	NA	NA	NA	NA
cg27532360	0.309018	4.16e-41	0.275447	3.72e-10	0.194774	1.1e-09	0.0582011	0.179297	0.179492	0.00264599
cg15635472	0.308702	5.05e-41	0.018578	0.678571	0.1162	0.00030209	0.0198257	0.64759	0.0573045	0.105229
cg02026141	0.308596	5.39e-41	0.279165	2.11e-10	0.294045	1.17e-20	0.10966	0.0112195	0.234898	0.000103683
cg18137414	0.308451	5.9e-41	0.384272	4.85e-19	0.473656	5.22e-55	0.0969241	0.0251045	0.339985	0.0071704
cg13328496	0.308403	6.07e-41	0.266149	1.49e-09	0.113374	0.000423411	0.101479	0.0189971	0.160415	0.00182229
cg26107597	0.308306	6.45e-41	0.26985	8.62e-10	0.185564	6.57e-09	0.125099	0.00378611	0.195474	8.08e-07
cg02826525	0.308295	6.49e-41	-0.024244	0.58862	0.356671	2.89e-30	0.146449	0.000687273	0.166979	0.165897
cg15624813	0.308024	7.67e-41	0.24509	2.83e-08	0.216457	1.13e-11	0.116948	0.00682125	0.197081	1.32e-07
cg08775137	0.307998	7.79e-41	0.254791	7.53e-09	0.017695	0.583386	0.130678	0.00248081	0.134036	0.0635516
cg26787381	0.307997	7.8e-41	0.297147	1.19e-11	0.282292	4.22e-19	0.155641	0.000305936	0.252671	1.89e-08
cg14132888	0.307751	9.07e-41	0.325137	8.95e-14	0.145531	5.78e-06	0.13195	0.00224771	0.203567	0.000970126
cg27131955	0.307663	9.57e-41	0.221489	5.66e-07	0.135342	2.51e-05	0.142552	0.000955495	0.162794	1.64e-09
cg11460509	0.307606	9.92e-41	0.341547	3.98e-15	0.31807	4.43e-24	0.199262	3.48e-06	0.297009	2.87e-11
cg24338780	0.307596	9.97e-41	0.291835	2.84e-11	0.146019	5.37e-06	0.0881112	0.0418206	0.177213	0.00211893
cg18923051	0.307579	1.01e-40	0.213044	1.53e-06	-0.00565326	0.860917	0.182534	2.2e-05	0.129236	0.0852622
cg26052357	0.307297	1.2e-40	0.348131	1.08e-15	0.409134	3.7e-40	0.134088	0.00190058	0.312237	0.000604993
cg07546943	0.307218	1.26e-40	0.0148	0.741309	0.232045	3.07e-13	0.0358617	0.408219	0.0981473	0.200512
cg01076129	0.307201	1.27e-40	0.375461	3.48e-18	0.288686	6.11e-20	0.0916672	0.0341934	0.261479	0.00141792
cg05227350	0.306969	1.46e-40	0.360667	8.33e-17	0.149544	3.15e-06	0.0115443	0.79012	0.179339	0.0631627
cg18473521	-0.306817	1.61e-40	-0.252501	1.03e-08	-0.258424	4.44e-16	-0.0877027	0.0427824	-0.205084	0.000260861
cg23791682	0.306682	1.75e-40	0.062023	0.166131	0.0779372	0.0155587	0.135836	0.00165404	0.0898068	6.2e-05
cg06797068	0.306653	1.78e-40	0.364576	3.66e-17	0.347937	8.67e-29	0.101858	0.0185533	0.283306	0.0010149
cg07376381	0.30658	1.86e-40	0.358317	1.36e-16	0.180158	1.81e-08	NA	NA	NA	NA
cg01754713	0.306566	1.87e-40	0.259749	3.74e-09	-0.127081	7.67e-05	0.10387	0.016344	0.079222	0.509447
cg12356266	0.306455	2.01e-40	0.312778	8.26e-13	0.387706	6.73e-36	0.190153	9.68e-06	0.310597	2.04e-06
cg03626579	0.306416	2.05e-40	0.311716	9.95e-13	0.240132	4.26e-14	0.130037	0.00260636	0.232673	4.46e-06
cg24510518	-0.306406	2.07e-40	-0.29749	1.12e-11	-0.45273	0	-0.0620246	0.152341	-0.286787	0.0258815
cg03070187	0.306394	2.08e-40	0.306365	2.51e-12	0.189076	3.35e-09	0.0240976	0.578462	0.177208	0.0212972
cg11174255	-0.306175	2.38e-40	-0.277711	2.63e-10	-0.378005	0	-0.123722	0.00419218	-0.270841	0.00103772
cg24519157	0.306029	2.6e-40	0.212141	1.7e-06	0.204954	1.36e-10	0.0383141	0.376897	0.155282	0.00512027
cg14074251	0.305833	2.93e-40	-0.033301	0.457495	0.26043	2.15e-16	0.0255584	0.555642	0.0881878	0.372867
cg00360794	0.305761	3.06e-40	0.345407	1.86e-15	0.0557776	0.0836296	0.160871	0.000189129	0.190859	0.0332712
cg01978236	0.305644	3.29e-40	0.219139	7.49e-07	0.000532946	0.986822	0.153967	0.000355747	0.123451	0.0788285
cg17612569	-0.305645	3.29e-40	-0.244948	2.89e-08	-0.63403	0	-0.332777	2.83e-15	-0.44918	0.00634237
cg01883777	0.305578	3.42e-40	0.325891	7.78e-14	0.167823	1.62e-07	0.105695	0.0145429	0.203244	0.00129003
cg17188169	0.305531	3.53e-40	0.341063	4.37e-15	0.293254	1.49e-20	0.12576	0.00360423	0.261888	4.68e-05
cg23299919	-0.305438	3.73e-40	-0.412308	6.09e-22	-0.495211	0	-0.168798	8.87e-05	-0.385027	0.00063004
cg00138126	0.305365	3.9e-40	0.227546	2.7e-07	0.0585342	0.069425	0.177322	3.78e-05	0.152959	0.00519635
cg13711528	0.305271	4.13e-40	0.095469	0.0328192	0.243905	1.65e-14	0.132613	0.00213437	0.163275	0.000984393
cg27479634	0.305074	4.65e-40	0.258838	4.26e-09	0.0405058	0.209164	0.0785361	0.0697707	0.125738	0.0615161
cg14389669	0.305022	4.8e-40	0.328776	4.56e-14	-0.00683391	0.832264	0.113379	0.0087328	0.147824	0.149503
cg18587476	0.304637	6.07e-40	-0.027996	0.532251	0.122617	0.000136443	0.0970459	0.0249214	0.067637	0.135836
cg08151623	-0.304582	6.27e-40	-0.29254	2.53e-11	-0.467577	0	-0.0872391	0.0438964	-0.299781	0.0188409
cg05056638	0.303967	9.11e-40	0.368385	1.62e-17	0.35325	1.11e-29	0.0610828	0.158677	0.273007	0.00692813
cg13544075	0.303922	9.36e-40	0.25792	4.85e-09	0.151924	2.18e-06	0.126322	0.00345578	0.178692	3.6e-06
cg04189591	0.303684	1.08e-39	0.302785	4.63e-12	0.220783	4.26e-12	0.0618981	0.153181	0.199831	0.00293765
cg11218091	0.303682	1.08e-39	0.29137	3.06e-11	0.0438635	0.173808	0.0724559	0.0944024	0.136961	0.0782941
cg02931604	0.303547	1.17e-39	0.357683	1.55e-16	0.190144	2.73e-09	0.144732	0.000795442	0.235946	0.000225755
cg22254681	0.303457	1.24e-39	0.13616	0.00227912	-0.0664799	0.0391483	0.0573452	0.185788	0.0395884	0.526667
cg09183450	0.30339	1.29e-39	0.23728	7.9e-08	0.0961918	0.00280715	0.1304	0.00253459	0.152695	0.000399836
cg14611683	0.303382	1.3e-39	0.361336	7.24e-17	0.162075	4.27e-07	0.117506	0.00655892	0.218584	0.00311683
cg11229415	-0.303323	1.34e-39	-0.304546	3.43e-12	-0.261513	0	-0.191893	7.99e-06	-0.259072	4.44e-16
cg19334350	-0.30332	1.35e-39	-0.294233	1.92e-11	-0.254166	1.11e-15	-0.102716	0.0175807	-0.222809	8.5e-05
cg19981796	0.303293	1.37e-39	0.267069	1.3e-09	-0.0395519	0.220097	0.12575	0.00360687	0.118229	0.209511
cg04274288	-0.303203	1.44e-39	-0.261277	3.01e-09	-0.372042	0	-0.0334174	0.440926	-0.231811	0.0314124
cg12873476	0.303179	1.47e-39	0.287845	5.39e-11	0.14579	5.56e-06	0.119747	0.00559434	0.185634	0.00024432
cg07218647	0.303139	1.5e-39	0.056887	0.204131	0.341308	1.07e-27	0.131298	0.00236465	0.183495	0.0566575
cg23973272	0.303112	1.53e-39	0.358559	1.29e-16	0.346381	1.57e-28	0.120901	0.00514894	0.286948	0.000271339
cg27535677	0.303025	1.61e-39	0.342073	3.59e-15	0.348148	8e-29	0.0608018	0.160605	0.261099	0.00685001
cg00565882	0.302894	1.74e-39	0.051543	0.249972	0.123226	0.000126257	NA	NA	NA	NA
cg13130352	0.302642	2.03e-39	0.32938	4.07e-14	0.25497	9.34e-16	NA	NA	NA	NA
cg25704749	0.302632	2.04e-39	0.00226	0.959805	-0.338807	0	-0.0450111	0.299166	-0.133405	0.268436
cg02179982	0.302582	2.1e-39	0.246709	2.28e-08	0.274884	3.72e-18	0.125806	0.00359193	0.222638	2.99e-06
cg16987606	0.302503	2.2e-39	0.272228	6.05e-10	0.101745	0.00156976	0.129023	0.00281694	0.167494	0.00167039
cg16755220	0.302453	2.27e-39	0.073743	0.0995443	-0.10865	0.000732076	0.100101	0.0206908	0.0191828	0.789245
cg03775416	0.302407	2.33e-39	0.308465	1.75e-12	0.347622	9.78e-29	0.0552227	0.20263	0.246718	0.00938671
cg26612727	0.302195	2.65e-39	0.306567	2.43e-12	0.067484	0.0362737	0.216153	4.58e-07	0.198861	0.00935813
cg03130180	0.302164	2.7e-39	0.039233	0.38135	0.230325	4.63e-13	0.131234	0.00237635	0.13843	0.0184011
cg17430979	0.301922	3.12e-39	0.298136	1.01e-11	0.182997	1.07e-08	0.162406	0.000163769	0.216145	1.75e-07
cg23373640	0.301735	3.5e-39	0.256806	5.68e-09	0.230804	4.13e-13	0.13484	0.00179066	0.212476	3.32e-09
cg15537254	0.30133	4.45e-39	0.358134	1.41e-16	0.261078	1.8e-16	0.111403	0.00998526	0.251225	0.000297352
cg12740757	0.301172	4.9e-39	0.109829	0.014005	0.338486	3.05e-27	0.176666	4.04e-05	0.216197	0.00507459
cg26706163	0.301073	5.19e-39	0.323343	1.24e-13	0.318043	4.47e-24	0.0499291	0.249404	0.239138	0.00828906
cg19661328	0.301017	5.37e-39	0.172691	0.000104023	0.113161	0.000434164	0.206394	1.51e-06	0.159677	9.51e-08
cg06226630	0.300946	5.6e-39	0.312928	8.05e-13	0.0604834	0.0606256	0.160621	0.000193595	0.179862	0.0205306
cg20292636	0.300857	5.91e-39	0.354919	2.74e-16	0.120587	0.000176192	0.0569564	0.188794	0.181962	0.0384125
cg03669949	0.300773	6.22e-39	0.356255	2.08e-16	0.370256	1.18e-32	NA	NA	NA	NA
cg14636804	0.300551	7.1e-39	0.000876	0.984407	0.0905633	0.00491559	0.0541967	0.211159	0.0558676	0.0334172
cg11138095	0.300487	7.37e-39	0.247309	2.1e-08	0.0436524	0.175891	0.139863	0.00119367	0.142736	0.0215905
cg14711690	0.300444	7.56e-39	0.079071	0.0773258	0.000698999	0.982717	0.0627524	0.147578	0.0393678	0.121699
cg00881300	0.300219	8.65e-39	0.211629	1.8e-06	0.0756831	0.0188272	0.123117	0.00438263	0.133849	0.00109167
cg26977936	0.300172	8.9e-39	0.35319	3.9e-16	0.267169	3.34e-17	0.0743843	0.0859321	0.239347	0.0026652
cg20401945	0.300147	9.03e-39	0.382043	8.03e-19	0.184877	7.49e-09	0.148093	0.000596638	0.244725	0.000784225
cg12180613	0.300098	9.3e-39	0.326546	6.9e-14	0.27373	5.19e-18	0.088769	0.0403102	0.236833	0.000747402
cg25034424	-0.299702	1.18e-38	-0.27094	7.33e-10	-0.336687	0	-0.12088	0.00515674	-0.251814	0.000268531
cg02282631	0.299527	1.31e-38	0.348028	1.11e-15	0.3615	4.21e-31	0.113201	0.00884003	0.286256	0.000623627
cg22273555	0.299405	1.4e-38	0.187387	2.48e-05	0.00533022	0.868791	0.141	0.00108695	0.109062	0.0658903
cg14558529	-0.299102	1.68e-38	-0.303342	4.21e-12	-0.302894	0	-0.060436	0.163141	-0.229812	0.00465308
cg09514174	0.299027	1.76e-38	0.298375	9.7e-12	0.228678	6.84e-13	0.0808504	0.0619007	0.207445	0.000700744
cg01952185	0.299016	1.77e-38	0.293864	2.04e-11	0.27799	1.51e-18	0.0897881	0.0380615	0.227179	0.000475943
cg13158272	0.298975	1.81e-38	0.284492	9.18e-11	0.067957	0.0349829	0.143589	0.000875962	0.165799	0.0122124
cg03614513	0.29862	2.24e-38	0.281943	1.37e-10	0.21703	9.93e-12	0.0972077	0.0246798	0.202798	8.07e-05
cg05301470	0.298462	2.46e-38	0.407916	1.81e-21	0.253606	1.34e-15	0.107194	0.0131966	0.266215	0.00173745
cg26865747	0.298416	2.53e-38	0.332061	2.46e-14	0.346963	1.26e-28	0.067627	0.118552	0.259263	0.00528112
cg08289350	0.298178	2.91e-38	0.248944	1.68e-08	0.120467	0.000178838	0.0368186	0.395818	0.136395	0.0173102
cg02725313	0.298135	2.98e-38	0.302514	4.84e-12	0.246552	8.41e-15	NA	NA	NA	NA
cg05852786	0.297608	4.07e-38	0.317559	3.54e-13	0.235586	1.3e-13	0.0718732	0.0970895	0.213842	0.00194232
cg00690609	0.297589	4.12e-38	0.271872	6.38e-10	0.172232	7.53e-08	0.0296262	0.494505	0.160713	0.0144353
cg01240931	-0.297121	5.43e-38	-0.247071	2.17e-08	-0.228535	7.08e-13	-0.0560959	0.195572	-0.181491	0.00219538
cg19403339	0.297032	5.72e-38	0.059654	0.182945	-0.434833	0	0.0576757	0.183262	-0.117099	0.538215
cg02156380	0.296867	6.3e-38	0.267314	1.25e-09	-0.135846	2.34e-05	0.107155	0.0132304	0.0801315	0.523051
cg15726055	0.296692	6.98e-38	0.262709	2.45e-09	-0.0164905	0.609276	0.154009	0.000354404	0.133781	0.126033
cg22171758	0.296669	7.08e-38	0.330802	3.12e-14	0.308632	1.07e-22	0.147792	0.000612402	0.271616	2.78e-06
cg02557933	0.296659	7.12e-38	-0.002204	0.960788	0.125721	9.16e-05	NA	NA	NA	NA
cg22986084	0.296515	7.75e-38	0.147286	0.000955843	0.0197269	0.540912	0.0316335	0.465714	0.0628391	0.109593
cg23149300	-0.295977	1.06e-37	-0.282271	1.3e-10	-0.211825	3.13e-11	-0.137291	0.0014716	-0.213855	7.29e-08
cg02991085	0.295866	1.13e-37	0.347958	1.12e-15	0.241653	2.91e-14	0.109189	0.0115755	0.239489	0.000311997
cg11668844	-0.295629	1.3e-37	-0.065457	0.143862	-0.10703	0.000879023	0.0595429	0.169461	-0.040264	0.427376
cg24750752	-0.295189	1.69e-37	-0.121318	0.00660748	-0.0657686	0.0413001	0.0311979	0.471882	-0.0524332	0.199705
cg00387658	0.295059	1.82e-37	0.297093	1.2e-11	0.128632	6.25e-05	0.0873533	0.0436197	0.172773	0.00507207
cg26297808	-0.294925	1.97e-37	-0.27433	4.41e-10	-0.135532	2.44e-05	-0.0629915	0.146038	-0.159129	0.00630078
cg14554415	0.294904	1.99e-37	0.348703	9.66e-16	0.284839	1.97e-19	0.0434943	0.315762	0.233918	0.00972567
cg01590439	0.294816	2.09e-37	0.278502	2.33e-10	0.122202	0.000143803	0.111981	0.00960327	0.17141	0.00112127
cg16604218	0.294591	2.39e-37	0.373421	5.44e-18	0.175365	4.32e-08	0.093043	0.0315785	0.219946	0.00668679
cg01550017	0.294587	2.4e-37	0.363924	4.2e-17	0.307635	1.48e-22	0.169964	7.91e-05	0.290726	3.75e-07
cg17101703	0.294493	2.53e-37	0.013216	0.768151	0.0684184	0.0337616	0.0310068	0.474602	0.0446817	0.0462917
cg06868100	-0.294316	2.81e-37	-0.242187	4.16e-08	-0.265703	0	-0.194531	5.95e-06	-0.245816	0
cg20073313	0.294053	3.27e-37	0.419732	9.31e-23	0.282298	4.21e-19	0.121897	0.00479073	0.286392	0.000743918
cg22109708	0.294008	3.35e-37	0.258938	4.2e-09	0.144892	6.35e-06	0.152289	0.000413148	0.184209	4.94e-07
cg03845837	0.293815	3.75e-37	0.302031	5.26e-12	0.288801	5.9e-20	0.0932849	0.031137	0.235261	0.000472322
cg26715042	0.293773	3.85e-37	0.373769	5.04e-18	0.328008	1.37e-25	0.104306	0.0158968	0.279949	0.00075075
cg22509164	-0.293688	4.04e-37	-0.143012	0.00134434	-0.228842	6.58e-13	0.013043	0.763636	-0.123168	0.0969405
cg01672129	0.293474	4.58e-37	0.267278	1.26e-09	0.154335	1.49e-06	0.0851749	0.0491576	0.170415	0.000628563
cg10016608	0.293123	5.61e-37	0.236031	9.28e-08	0.120193	0.000185072	0.111228	0.0101035	0.15449	6.78e-05
cg21587238	0.292991	6.05e-37	0.305492	2.92e-12	0.311164	4.59e-23	0.123218	0.00435034	0.255155	5.23e-05
cg24145109	0.292707	7.14e-37	0.308238	1.82e-12	0.358569	1.36e-30	NA	NA	NA	NA
cg04337278	0.292693	7.19e-37	0.242802	3.84e-08	-0.194528	1.15e-09	0.0338275	0.435337	0.0268124	0.840707
cg12451679	-0.292631	7.46e-37	-0.209653	2.26e-06	-0.431098	0	-0.113332	0.00876083	-0.264175	0.0181065
cg13876135	0.292596	7.61e-37	0.283804	1.02e-10	0.193485	1.42e-09	0.042329	0.328915	0.176737	0.00766267
cg14373988	0.292527	7.92e-37	0.209387	2.33e-06	0.176419	3.57e-08	0.0568544	0.189588	0.150263	0.000640259
cg09826056	0.292445	8.3e-37	0.293766	2.07e-11	0.262361	1.27e-16	0.0357676	0.409451	0.203125	0.0104212
cg02389942	0.292211	9.51e-37	0.344004	2.46e-15	0.161015	5.09e-07	0.0727448	0.0930926	0.196993	0.0101621
cg06951627	-0.292193	9.61e-37	-0.203488	4.5e-06	-0.264086	0	-0.245208	9.41e-09	-0.249094	0
cg26466145	0.292182	9.67e-37	0.234299	1.16e-07	0.0338792	0.293588	0.145087	0.000771902	0.136562	0.0273812
cg12130768	0.292041	1.05e-36	0.356896	1.82e-16	0.311076	4.73e-23	0.0561366	0.195248	0.250987	0.00656382
cg10151367	-0.291752	1.24e-36	-0.12076	0.00686326	-0.179991	1.86e-08	0.0552624	0.202306	-0.0843764	0.241087
cg14195377	0.291546	1.39e-36	0.020572	0.646309	-0.17322	6.33e-08	0.0187189	0.66604	-0.0478938	0.497934
cg11660018	0.291506	1.43e-36	0.215017	1.22e-06	0.0736324	0.0223063	0.162668	0.000159763	0.147785	0.000934603
cg23009419	0.291494	1.44e-36	0.312452	8.75e-13	0.190997	2.31e-09	0.11546	0.00756759	0.209765	0.000128507
cg03950599	0.291399	1.52e-36	0.302757	4.65e-12	0.35083	2.84e-29	0.0215566	0.619169	0.234498	0.027237
cg11841231	-0.291317	1.59e-36	-0.01947	0.664056	-0.528534	0	-0.228495	9.37e-08	-0.281126	0.108704
cg01815150	0.291293	1.61e-36	0.205502	3.6e-06	-0.183103	1.05e-08	0.170027	7.86e-05	0.0636141	0.640548
cg01120874	0.291288	1.62e-36	0.214361	1.31e-06	0.0780582	0.0153983	0.187102	1.35e-05	0.157517	0.000608242
cg03371609	0.29123	1.67e-36	0.38563	3.56e-19	0.347819	9.07e-29	0.109589	0.0112726	0.293856	0.000743509
cg19401111	0.291123	1.78e-36	0.285673	7.62e-11	0.216693	1.07e-11	0.0927815	0.032062	0.202499	0.000158884
cg03986858	0.291057	1.85e-36	0.290668	3.43e-11	0.264921	6.26e-17	0.118179	0.00625473	0.230888	1.26e-05
cg02961707	0.290992	1.92e-36	0.244715	2.98e-08	0.21469	1.67e-11	0.173936	5.33e-05	0.214637	0
cg13882512	0.29095	1.97e-36	0.295245	1.63e-11	0.204652	1.45e-10	NA	NA	NA	NA
cg10828401	-0.290866	2.06e-36	-0.211237	1.88e-06	-0.384685	0	-0.100765	0.0198593	-0.242123	0.0111204
cg03569507	0.290814	2.13e-36	0.351422	5.58e-16	0.183214	1.02e-08	0.0710806	0.100841	0.207112	0.00788242
cg24683222	0.290766	2.18e-36	0.21054	2.04e-06	-0.125	0.000100548	0.119217	0.00581008	0.0675433	0.532874
cg24058386	0.29058	2.43e-36	0.319523	2.49e-13	0.359258	1.03e-30	0.122642	0.00453781	0.278229	0.000333841
cg16937168	0.290328	2.81e-36	-0.047054	0.293672	0.187273	4.75e-09	0.122852	0.00446855	0.0910096	0.192771
cg13713218	0.290161	3.09e-36	0.26472	1.83e-09	0.232889	2.51e-13	0.0619938	0.152545	0.191057	0.00171907
cg11330108	0.290065	3.27e-36	0.03874	0.387358	0.0169456	0.599435	0.0585859	0.176433	0.0335626	0.134437
cg01993818	0.289959	3.47e-36	0.26765	1.19e-09	0.191893	1.94e-09	0.164463	0.000134761	0.20861	1.38e-12
cg20426959	0.289228	5.27e-36	0.305603	2.87e-12	0.141059	1.11e-05	0.178518	3.34e-05	0.209592	4.94e-05
cg04725166	0.289213	5.32e-36	0.241578	4.51e-08	0.255471	8.18e-16	-0.00687839	0.874001	0.168013	0.0474548
cg18344740	0.289161	5.47e-36	0.247497	2.05e-08	0.13013	5.12e-05	0.175397	4.6e-05	0.181901	4.1e-07
cg05010260	0.289067	5.77e-36	0.347237	1.29e-15	0.451843	1.26e-49	0.142416	0.000966404	0.332221	0.00134047
cg08124399	0.288949	6.18e-36	0.384617	4.48e-19	0.345558	2.15e-28	0.116548	0.00701521	0.294954	0.000465643
cg12443001	-0.288798	6.73e-36	-0.218303	8.28e-07	-0.25161	2.22e-15	-0.124055	0.00409048	-0.204508	3.48e-07
cg17213946	0.288776	6.82e-36	0.055416	0.216091	-0.363312	0	0.0296558	0.494073	-0.0997365	0.515893
cg14616345	-0.28873	7e-36	-0.200173	6.47e-06	-0.260661	2.22e-16	-0.00583944	0.892908	-0.160047	0.0434126
cg03652339	0.288513	7.92e-36	0.296686	1.28e-11	0.0741641	0.0213544	0.0997303	0.0211687	0.157996	0.0247136
cg08290850	0.288463	8.15e-36	0.130585	0.00344227	-0.303055	0	0.0813314	0.0603605	-0.0345769	0.820433
cg20068058	0.288309	8.89e-36	0.289338	4.25e-11	0.276735	2.17e-18	0.0959705	0.0265785	0.227249	0.000253934
cg06732516	-0.288199	9.46e-36	-0.331643	2.66e-14	-0.496535	0	-0.125942	0.00355542	-0.339849	0.00745342
cg21726844	0.288107	9.98e-36	0.166071	0.000191397	-0.0117443	0.715865	NA	NA	NA	NA
cg26039042	0.288053	1.03e-35	0.308831	1.64e-12	0.119887	0.000192251	0.108547	0.0120765	0.180945	0.0046281
cg03719070	0.287979	1.07e-35	0.011769	0.792925	-0.00961807	0.765635	0.137941	0.00139632	0.0445958	0.3312
cg06768010	0.287891	1.13e-35	-0.086965	0.0519652	0.00945975	0.769383	0.154511	0.000338792	0.0260338	0.685766
cg02055264	0.287869	1.14e-35	0.311743	9.91e-13	0.426638	7.1e-44	0.0987731	0.0224464	0.293734	0.00630313
cg02144258	0.287748	1.22e-35	-0.059057	0.187368	0.202755	2.16e-10	0.061067	0.158785	0.0715276	0.370793
cg19766489	0.287625	1.31e-35	0.286034	7.19e-11	0.271072	1.11e-17	0.0582685	0.178792	0.21118	0.00364641
cg20893579	0.287605	1.33e-35	0.330398	3.37e-14	0.0820464	0.0108631	0.138705	0.00131222	0.186315	0.0163161
cg08291506	0.28728	1.59e-35	0.196468	9.63e-06	0.000264891	0.99345	0.100957	0.0196242	0.0970994	0.10311
cg21378403	0.287212	1.66e-35	0.274223	4.48e-10	0.190414	2.59e-09	0.21878	3.29e-07	0.225107	0
cg17624536	0.28715	1.72e-35	0.306698	2.38e-12	0.160925	5.16e-07	0.18818	1.2e-05	0.219827	2e-06
cg19612068	0.286654	2.27e-35	0.191551	1.61e-05	0.017474	0.588099	0.150539	0.000482168	0.117674	0.0397765
cg13587180	0.286451	2.55e-35	0.37126	8.72e-18	0.335211	1.02e-26	0.183128	2.06e-05	0.308724	1.27e-07
cg09786098	0.286338	2.71e-35	0.248518	1.78e-08	0.350872	2.8e-29	0.167294	0.000102645	0.265741	1.35e-05
cg13655082	0.286312	2.75e-35	0.265622	1.61e-09	0.0975684	0.0024369	0.0566176	0.191441	0.140566	0.0206148
cg25390787	0.286258	2.84e-35	0.387501	2.32e-19	0.337151	5e-27	0.113569	0.00862014	0.291805	0.000536943
cg21674704	-0.286174	2.98e-35	-0.149957	0.000768835	-0.281392	0	0.0710577	0.100952	-0.124319	0.252607
cg27329091	0.286165	2.99e-35	0.101406	0.0233481	0.262679	1.16e-16	0.0791478	0.0676151	0.152853	0.0190993
cg01971160	0.286106	3.09e-35	0.308762	1.66e-12	0.197458	6.39e-10	0.0835484	0.053666	0.200519	0.00111555
cg16134607	0.286072	3.15e-35	-0.004284	0.923876	0.0413346	0.199988	0.0628401	0.147012	0.0357551	0.110798
cg19510698	0.285985	3.31e-35	0.351966	5e-16	0.327161	1.85e-25	0.175061	4.75e-05	0.295775	1.35e-07
cg02162897	0.285936	3.4e-35	-0.050429	0.260364	0.399954	2.7e-38	0.124142	0.00406423	0.167247	0.253172
cg05072008	0.285652	3.99e-35	0.2784	2.37e-10	0.107884	0.000798486	0.125841	0.00358259	0.170881	0.00159004
cg23378165	0.285639	4.02e-35	0.277155	2.87e-10	0.249202	4.25e-15	0.153368	0.000375336	0.232479	1.98e-10
cg04362853	-0.285629	4.05e-35	-0.259246	4.02e-09	-0.425365	0	NA	NA	NA	NA
cg17018786	0.285536	4.26e-35	0.239367	6.03e-08	-0.0285455	0.376232	0.100421	0.0202863	0.103199	0.203599
cg12045875	0.285514	4.32e-35	0.316247	4.47e-13	0.40423	3.72e-39	0.108665	0.011983	0.289774	0.00265772
cg02400092	0.285329	4.79e-35	0.357563	1.59e-16	0.13163	4.18e-05	-0.0110191	0.79946	0.164551	0.105583
cg13161901	0.285319	4.82e-35	0.303679	3.98e-12	0.19025	2.67e-09	0.0422324	0.33002	0.182606	0.0103418
cg24358846	0.285217	5.1e-35	0.267367	1.24e-09	0.0631114	0.0502421	0.130774	0.00246255	0.153497	0.0135222
cg09085932	0.285206	5.13e-35	0.247927	1.93e-08	0.0652522	0.0429238	0.108714	0.0119444	0.139656	0.0122624
cg14654363	0.284835	6.32e-35	0.275065	3.94e-10	0.347583	9.93e-29	0.0555675	0.199822	0.234868	0.0115865
cg16137147	0.284701	6.81e-35	0.237946	7.25e-08	-0.0124636	0.699286	0.158041	0.000245799	0.127467	0.110894
cg03059991	0.28467	6.93e-35	0.244931	2.89e-08	0.0248077	0.441919	0.131948	0.00224804	0.133126	0.0473277
cg09766820	0.284486	7.68e-35	0.293077	2.32e-11	0.180952	1.56e-08	0.15741	0.00026044	0.211945	2.04e-07
cg18165186	0.284169	9.18e-35	0.190678	1.77e-05	0.283301	3.12e-19	0.130632	0.00248967	0.208648	2.97e-05
cg01332279	0.28381	1.12e-34	0.357184	1.72e-16	0.198954	4.71e-10	NA	NA	NA	NA
cg05017628	0.28372	1.18e-34	0.304762	3.31e-12	0.27871	1.22e-18	0.00545827	0.899861	0.202871	0.030617
cg11704490	0.283649	1.23e-34	-0.037251	0.405884	0.321866	1.19e-24	0.153949	0.000356296	0.152187	0.168501
cg12900170	0.28347	1.36e-34	0.287111	6.06e-11	0.0756154	0.018934	0.198713	3.7e-06	0.188048	0.00485505
cg05904716	0.283165	1.61e-34	0.290541	3.5e-11	-0.00384118	0.905239	0.0750088	0.0833243	0.121663	0.174432
cg24790297	0.283016	1.74e-34	0.242578	3.95e-08	0.187463	4.58e-09	0.20916	1.08e-06	0.210174	0
cg17330048	0.282986	1.77e-34	0.299522	8.01e-12	0.292224	2.05e-20	0.084611	0.0506834	0.232696	0.000964111
cg13565129	0.282823	1.94e-34	0.290117	3.75e-11	0.282042	4.55e-19	0.0455464	0.293449	0.212353	0.0076544
cg10816169	0.282616	2.18e-34	0.193219	1.36e-05	-0.0828599	0.0100992	0.0838121	0.0529125	0.0633509	0.457765
cg19793809	0.28248	2.35e-34	0.258175	4.68e-09	0.157918	8.43e-07	0.0720505	0.0962652	0.164403	0.00105886
cg06636541	-0.282456	2.38e-34	-0.2959	1.46e-11	-0.514566	0	-0.114071	0.00832891	-0.330652	0.0186815
cg25925023	0.282411	2.44e-34	-0.013478	0.763699	-0.154853	1.38e-06	0.0804712	0.0631376	-0.0318984	0.665197
cg10432947	0.282406	2.45e-34	0.303007	4.46e-12	0.217196	9.57e-12	0.140784	0.00110655	0.224261	5.34e-07
cg10668414	0.282294	2.61e-34	0.202535	5e-06	0.231795	3.26e-13	0.149192	0.000542387	0.203456	1.55e-15
cg07225641	0.282088	2.92e-34	0.305416	2.96e-12	0.111224	0.000544652	0.133163	0.00204423	0.184672	0.0028764
cg26783727	0.281961	3.13e-34	0.228018	2.55e-07	0.0439599	0.172863	0.080772	0.0621548	0.116198	0.0384666
cg26711820	0.281779	3.47e-34	0.316655	4.16e-13	0.0751845	0.0196263	0.108491	0.0121211	0.168768	0.0269969
cg26110130	-0.28177	3.48e-34	-0.118669	0.00790124	-0.14669	4.86e-06	-0.0631324	0.145136	-0.116269	3.72e-06
cg26349554	0.281731	3.56e-34	0.092238	0.0392318	0.0935045	0.00368133	0.11871	0.00602366	0.100292	7.72e-06
cg04876424	0.281669	3.68e-34	0.273881	4.72e-10	0.28979	4.36e-20	0.100329	0.0204025	0.228263	0.000229204
cg07381283	-0.281389	4.3e-34	-0.238476	6.77e-08	-0.183958	8.91e-09	-0.137139	0.00148983	-0.187834	5.23e-12
cg02276826	-0.281379	4.33e-34	-0.304035	3.74e-12	-0.30008	0	-0.0413498	0.340237	-0.222562	0.0103323
cg14427668	-0.281346	4.41e-34	-0.109216	0.0145523	-0.12979	5.36e-05	0.0564882	0.19246	-0.0629618	0.279922
cg01530605	0.281309	4.5e-34	0.247397	2.08e-08	0.0829026	0.0100605	0.132464	0.00215932	0.152938	0.00224489
cg09012594	0.28102	5.28e-34	0.322142	1.55e-13	0.173461	6.06e-08	0.103849	0.016366	0.203263	0.000995983
cg23457166	0.280759	6.09e-34	0.386883	2.67e-19	0.381889	8.53e-35	0.0598762	0.167082	0.290825	0.00864074
cg01005506	-0.280632	6.53e-34	-0.2761	3.37e-10	-0.506047	0	-0.166302	0.000112974	-0.337618	0.00683002
cg09468051	0.280556	6.81e-34	0.270624	7.68e-10	0.279945	8.47e-19	0.0845436	0.0508682	0.218057	0.000692156
cg14708218	0.280493	7.05e-34	0.209575	2.28e-06	0.0996398	0.00196325	0.070706	0.102654	0.125355	0.0015968
cg02758247	0.280411	7.38e-34	0.315876	4.78e-13	0.349808	4.22e-29	0.0296573	0.494053	0.241602	0.0206008
cg19001789	0.280205	8.26e-34	0.275523	3.68e-10	0.196948	7.08e-10	0.0962585	0.0261257	0.192715	8.16e-05
cg03759229	0.280084	8.83e-34	0.268932	9.88e-10	0.261293	1.7e-16	0.0340822	0.431885	0.193447	0.0109689
cg14576824	0.279853	1e-33	0.269536	9.03e-10	0.244533	1.41e-14	0.131528	0.00232268	0.2207	1.02e-07
cg10837783	0.279795	1.03e-33	0.312899	8.09e-13	0.262177	1.33e-16	0.0172327	0.691134	0.203698	0.0212005
cg02154074	-0.279624	1.14e-33	0.01627	0.716664	-0.286822	0	NA	NA	NA	NA
cg09886641	0.279446	1.25e-33	0.340166	5.21e-15	0.225267	1.52e-12	0.0313779	0.469328	0.204959	0.0167485
cg11566244	-0.279451	1.25e-33	-0.203805	4.35e-06	-0.277515	0	-0.077342	0.0741411	-0.191986	0.00217018
cg19977428	-0.27942	1.27e-33	-0.057927	0.195964	-0.0425558	0.187008	0.0170025	0.695051	-0.030457	0.17436
cg24398479	0.279407	1.28e-33	0.126571	0.00458932	0.384772	2.44e-35	0.124049	0.00409229	0.221032	0.0294519
cg12104698	-0.279369	1.31e-33	-0.069488	0.120712	-0.108431	0.000750531	0.0859183	0.0472051	-0.0327226	0.583036
cg11632685	0.279275	1.38e-33	0.26395	2.05e-09	0.33853	3e-27	0.153644	0.000366183	0.261676	1.18e-05
cg22243000	0.279237	1.41e-33	0.193141	1.37e-05	-0.00541887	0.866628	0.0459066	0.289644	0.0759446	0.201896
cg07824824	0.27911	1.51e-33	0.306482	2.46e-12	0.18448	8.07e-09	NA	NA	NA	NA
cg26348487	0.279097	1.52e-33	0.171504	0.000116238	-0.127552	7.21e-05	0.0659762	0.127835	0.0350006	0.708304
cg03353995	0.27901	1.59e-33	0.269129	9.59e-10	-0.0420287	0.192531	0.179826	2.92e-05	0.136682	0.174866
cg13962347	-0.278948	1.65e-33	-0.30987	1.37e-12	-0.182892	1.09e-08	-0.203739	2.07e-06	-0.233514	9.51e-09
cg04087740	0.27891	1.68e-33	0.288764	4.66e-11	-0.0547053	0.0897543	0.129536	0.00270862	0.122505	0.246636
cg04983977	0.278798	1.79e-33	0.352093	4.87e-16	0.247899	5.95e-15	0.0546084	0.207707	0.225291	0.00701966
cg25472530	0.278771	1.81e-33	0.315402	5.2e-13	0.247817	6.08e-15	0.0541261	0.211755	0.21166	0.00490754
cg12763978	0.278751	1.83e-33	0.305176	3.08e-12	0.313274	2.26e-23	0.064662	0.135621	0.235775	0.00427938
cg11589800	-0.278738	1.85e-33	-0.174348	8.9e-05	-0.146363	5.1e-06	NA	NA	NA	NA
cg20425293	0.278528	2.07e-33	0.21891	7.7e-07	0.191931	1.92e-09	0.101454	0.0190264	0.174237	2.64e-07
cg25947408	0.278512	2.09e-33	0.187184	2.53e-05	0.0297661	0.356156	0.0565501	0.191972	0.0886908	0.0640787
cg02050426	0.27848	2.13e-33	0.334185	1.65e-14	0.25053	3.01e-15	0.0905439	0.0364634	0.231563	0.000753358
cg25079100	-0.278417	2.2e-33	-0.189774	1.94e-05	-0.135555	2.44e-05	-0.0479203	0.268985	-0.125621	0.00102792
cg09933329	0.27804	2.7e-33	0.324979	9.21e-14	0.259875	2.5e-16	0.0957882	0.0268687	0.233453	0.000398819
cg20909645	0.277982	2.79e-33	0.292482	2.56e-11	0.0767303	0.0172407	0.127856	0.00307844	0.166488	0.0124381
cg26153054	0.277964	2.82e-33	0.014709	0.742845	0.252126	1.98e-15	0.188254	1.19e-05	0.156616	0.0290954
cg19227924	0.277882	2.95e-33	0.270106	8.3e-10	0.17171	8.25e-08	0.0515893	0.233988	0.167054	0.00468288
cg14510926	0.277667	3.31e-33	-0.021247	0.635524	0.142705	8.77e-06	0.0191128	0.65945	0.0508022	0.341256
cg26385222	0.277539	3.55e-33	0.272534	5.77e-10	0.088977	0.00572636	0.157622	0.000255439	0.172794	0.00208769
cg13607218	0.277308	4.03e-33	0.047783	0.286247	0.301321	1.16e-21	0.144631	0.000802282	0.170466	0.0359142
cg05159145	0.277223	4.22e-33	-0.001279	0.977237	-0.0523711	0.104334	0.096695	0.025452	0.0113184	0.801855
cg01043616	0.277087	4.54e-33	0.313849	6.84e-13	0.212664	2.61e-11	-0.00362509	0.933395	0.17921	0.0430583
cg23855319	0.277071	4.58e-33	0.295637	1.53e-11	0.0598792	0.0632489	0.146848	0.000664193	0.16846	0.0195359
cg12582330	0.277053	4.62e-33	0.246794	2.25e-08	0.101855	0.0015513	NA	NA	NA	NA
cg17074220	-0.276813	5.27e-33	-0.134888	0.00250736	-0.100681	0.00175842	NA	NA	NA	NA
cg16609957	0.276789	5.34e-33	0.277376	2.77e-10	0.0518566	0.107788	0.139699	0.00120984	0.156563	0.0226871
cg07003407	0.276718	5.55e-33	0.300135	7.23e-12	0.12065	0.000174809	NA	NA	NA	NA
cg19708901	0.276484	6.3e-33	0.257644	5.05e-09	0.0886602	0.00590206	NA	NA	NA	NA
cg18397357	0.276156	7.52e-33	0.21148	1.83e-06	0.0457111	0.156361	0.0630807	0.145467	0.105025	0.0413021
cg07183876	0.275936	8.47e-33	0.25695	5.56e-09	0.150163	2.86e-06	0.104866	0.0153379	0.171264	5.78e-05
cg21184711	0.27582	9.02e-33	0.327146	6.17e-14	0.220021	5.07e-12	0.0684916	0.113905	0.2105	0.00317065
cg19837938	0.2758	9.12e-33	0.325238	8.78e-14	0.229567	5.54e-13	0.0541428	0.211613	0.208554	0.00580968
cg13026730	0.275687	9.69e-33	0.297556	1.11e-11	-0.0741156	0.0214397	0.120478	0.00530842	0.116282	0.308419
cg20671649	0.275582	1.03e-32	0.154054	0.000546646	-0.0169313	0.599742	0.195189	5.53e-06	0.109498	0.125054
cg08504662	0.27537	1.15e-32	0.268189	1.1e-09	0.154371	1.49e-06	0.097316	0.0245194	0.17454	0.000230701
cg01486818	-0.275349	1.16e-32	-0.185167	3.1e-05	-0.25959	2.22e-16	-0.124088	0.00408051	-0.196428	6.13e-06
cg05079544	0.275245	1.23e-32	0.30265	4.73e-12	0.259763	2.58e-16	0.0671064	0.121421	0.215844	0.00216807
cg04474085	0.275148	1.29e-32	0.333898	1.74e-14	0.032921	0.307462	0.0805582	0.0628519	0.152025	0.107675
cg04737881	0.275154	1.29e-32	0.298088	1.02e-11	0.231459	3.53e-13	-0.0166176	0.701621	0.175948	0.0545074
cg25502144	0.274927	1.46e-32	0.354853	2.78e-16	0.239922	4.48e-14	0.146119	0.000706934	0.253518	1.52e-05
cg14171514	0.274748	1.61e-32	0.209251	2.36e-06	0.0704819	0.0287358	0.147365	0.000635323	0.139367	0.00114993
cg08976101	0.274637	1.7e-32	0.26024	3.49e-09	0.220367	4.69e-12	0.133471	0.00199541	0.208882	5.12e-09
cg01605783	0.274616	1.72e-32	0.273543	4.96e-10	0.0726149	0.0242307	0.11923	0.00580462	0.155139	0.0120181
cg05886811	0.274546	1.79e-32	0.286896	6.27e-11	-0.0694062	0.0312692	0.0783035	0.070605	0.0997384	0.354219
cg25663304	-0.274504	1.83e-32	-0.295637	1.53e-11	-0.107445	0.000838947	-0.103775	0.0164424	-0.170162	0.0063416
cg01937803	0.27433	2.01e-32	0.258066	4.75e-09	0.0205267	0.524627	0.0872408	0.0438922	0.121707	0.0906672
cg13218710	0.274178	2.18e-32	0.217604	8.99e-07	-0.0110957	0.73093	0.142016	0.000999165	0.115061	0.112788
cg15166296	0.274129	2.24e-32	0.328544	4.76e-14	0.309586	7.77e-23	0.120739	0.00520975	0.261875	8.39e-05
cg03792788	0.274124	2.25e-32	0.033081	0.460472	0.285326	1.7e-19	0.123085	0.00439304	0.152424	0.0599218
cg02359712	0.273987	2.42e-32	0.279874	1.89e-10	0.287525	8.72e-20	0.132194	0.0022053	0.240608	3.12e-06
cg10239319	0.273937	2.48e-32	0.22646	3.09e-07	0.164638	2.78e-07	0.209015	1.1e-06	0.19451	0
cg16906964	-0.273831	2.63e-32	-0.204105	4.2e-06	-0.247202	7.11e-15	-0.18199	2.33e-05	-0.222778	0
cg25508830	-0.273753	2.74e-32	-0.225648	3.42e-07	-0.226608	1.11e-12	-0.124163	0.00405789	-0.197773	5.35e-09
cg12474798	-0.273712	2.8e-32	-0.228157	2.51e-07	-0.454456	0	-0.184528	1.78e-05	-0.304831	0.00305341
cg22054885	0.273564	3.03e-32	0.314425	6.18e-13	0.251256	2.49e-15	0.0229776	0.596249	0.202185	0.0176166
cg03731078	0.273559	3.04e-32	0.233281	1.32e-07	-0.263243	0	0.068417	0.1143	0.0110132	0.944598
cg00097357	0.273348	3.4e-32	0.221469	5.67e-07	0.0910828	0.00467354	0.104325	0.0158772	0.136796	0.000799425
cg22997177	0.273349	3.4e-32	0.226419	3.11e-07	0.0906945	0.00485343	0.113978	0.0083821	0.141539	0.000715405
cg18304448	0.273265	3.56e-32	0.246039	2.49e-08	0.0436963	0.175456	0.170712	7.35e-05	0.15281	0.016843
cg12273319	-0.273077	3.93e-32	-0.291201	3.15e-11	-0.442041	0	-0.137692	0.00142469	-0.305924	0.00292161
cg11562153	-0.272932	4.25e-32	-0.330342	3.4e-14	-0.323138	0	-0.201496	2.68e-06	-0.296024	6.41e-12
cg06762457	0.272913	4.29e-32	0.192618	1.44e-05	0.0901064	0.00513777	-0.0116422	0.788382	0.0907101	0.0931083
cg24070990	0.272854	4.43e-32	0.268011	1.13e-09	0.208352	6.62e-11	0.0503367	0.245555	0.179298	0.00365136
cg25106913	-0.27264	4.96e-32	-0.274624	4.21e-10	-0.294318	0	-0.0646682	0.135584	-0.217931	0.00352134
cg26440467	0.272583	5.12e-32	0.213694	1.42e-06	0.0909017	0.00475668	0.0301872	0.486364	0.111358	0.0258179
cg15511801	0.272543	5.23e-32	0.189729	1.95e-05	-0.0926635	0.00400185	0.188586	1.15e-05	0.094859	0.357983
cg20704654	0.272507	5.33e-32	0.26995	8.49e-10	0.392832	6.87e-37	0.0827294	0.0560632	0.259725	0.00964456
cg06742440	-0.272408	5.62e-32	-0.157705	0.000400523	-0.152057	2.14e-06	-0.0148048	0.732854	-0.110803	0.0143381
cg16704920	0.272383	5.69e-32	0.19577	1.04e-05	0.114093	0.000388832	0.13634	0.00158869	0.14279	4.26e-09
cg16894439	0.272349	5.8e-32	0.361483	7.02e-17	0.232452	2.78e-13	0.0196574	0.650382	0.211657	0.0259618
cg17868445	0.272336	5.84e-32	0.080721	0.0713234	0.0440432	0.17205	0.0648068	0.134745	0.0588357	0.00869119
cg20665157	0.272163	6.4e-32	0.278439	2.35e-10	0.274918	3.68e-18	0.156218	0.000290343	0.243955	1.82e-09
cg14721981	0.272129	6.52e-32	0.313086	7.82e-13	0.379302	2.6e-34	0.126902	0.00330842	0.285124	0.000523365
cg15756114	-0.272064	6.75e-32	0.041722	0.351855	-0.189165	3.3e-09	-0.120743	0.00520819	-0.0928009	0.177328
cg15467834	-0.272053	6.79e-32	-0.291905	2.81e-11	-0.3637	0	-0.118812	0.00598029	-0.2687	0.000676041
cg03282345	0.27202	6.91e-32	0.305329	3e-12	0.219495	5.71e-12	0.0698093	0.107099	0.202875	0.0019093
cg07624705	0.272006	6.96e-32	0.249238	1.62e-08	0.126318	8.47e-05	0.0887682	0.0403121	0.154824	0.000736726
cg20369299	0.271663	8.35e-32	-0.012781	0.775574	0.177719	2.82e-08	0.0771086	0.0750211	0.0845891	0.14434
cg13822256	0.271243	1.04e-31	0.220932	6.05e-07	0.27498	3.62e-18	0.0572181	0.186767	0.189861	0.00539832
cg15378486	0.271247	1.04e-31	0.23369	1.25e-07	0.0643289	0.0459616	-0.0103221	0.811901	0.0962269	0.150409
cg07251887	0.270998	1.19e-31	0.151413	0.000681702	0.105155	0.00108297	0.194317	6.1e-06	0.145321	1.51e-07
cg14205016	0.270959	1.21e-31	0.259039	4.14e-09	0.164167	3.01e-07	0.145902	0.000720176	0.189357	2.06e-08
cg00664406	-0.270838	1.29e-31	-0.228541	2.39e-07	-0.521815	0	-0.153396	0.000374392	-0.323294	0.0225302
cg23856413	0.270839	1.29e-31	0.209231	2.37e-06	0.0125651	0.696957	0.170117	7.79e-05	0.12933	0.0493229
cg09224393	0.270831	1.3e-31	0.174974	8.39e-05	0.236916	9.42e-14	0.0862827	0.0462719	0.171466	0.000254549
cg04595372	0.270815	1.31e-31	0.363905	4.21e-17	0.244466	1.43e-14	0.0796991	0.0657193	0.236766	0.00280262
cg25352397	0.270804	1.32e-31	0.339087	6.42e-15	0.407268	8.95e-40	0.06845	0.114125	0.285691	0.00992194
cg04388919	0.270768	1.34e-31	0.248551	1.78e-08	0.227021	1.01e-12	0.089223	0.0392949	0.192717	7.25e-05
cg09662920	0.270585	1.48e-31	0.254711	7.61e-09	0.209455	5.23e-11	0.0322212	0.457464	0.169104	0.0091297
cg12675848	0.270357	1.67e-31	0.243644	3.43e-08	-0.0259952	0.420372	0.101038	0.0195253	0.105792	0.195003
cg07033202	0.270298	1.72e-31	0.276445	3.2e-10	0.0144627	0.653971	0.181755	2.38e-05	0.158433	0.0568204
cg00929523	0.270043	1.97e-31	0.27225	6.03e-10	0.0535249	0.0969084	-0.00434198	0.920264	0.108265	0.172685
cg25317746	0.269997	2.01e-31	0.257211	5.36e-09	0.128286	6.54e-05	0.117519	0.00655318	0.167248	0.000122547
cg04797061	0.26998	2.03e-31	0.266468	1.42e-09	0.314146	1.69e-23	0.0430054	0.321238	0.215028	0.0128474
cg27241845	0.269907	2.11e-31	0.042358	0.344556	0.161929	4.38e-07	0.124776	0.00387791	0.115301	0.00121377
cg05092353	0.269876	2.15e-31	0.247902	1.94e-08	0.177186	3.11e-08	0.0922981	0.0329723	0.174562	3.37e-05
cg14731570	0.269877	2.15e-31	0.112011	0.0122016	0.219945	5.16e-12	0.129404	0.00273614	0.160728	1.64e-05
cg15244786	0.269638	2.43e-31	0.251016	1.27e-08	0.181632	1.38e-08	0.0824962	0.0567619	0.174172	0.000145455
cg23351030	0.269605	2.48e-31	0.036487	0.41558	-0.276596	0	0.00413366	0.924077	-0.0828211	0.453683
cg11902458	-0.269501	2.61e-31	-0.179546	5.4e-05	-0.0468513	0.146277	0.0276855	0.523218	-0.0657355	0.236178
cg09357462	0.269458	2.67e-31	0.234672	1.1e-07	0.151086	2.48e-06	0.00284527	0.9477	0.13151	0.0370254
cg05317207	0.269455	2.68e-31	0.310958	1.14e-12	0.0402233	0.212359	0.087916	0.0422779	0.148177	0.0788041
cg24680439	-0.269423	2.72e-31	-0.313073	7.84e-13	-0.271225	0	-0.042506	0.326894	-0.215533	0.00854292
cg01290904	0.269418	2.73e-31	0.198349	7.87e-06	0.102445	0.00145586	0.0728327	0.0926969	0.122969	0.000505278
cg21899500	-0.269305	2.9e-31	-0.211189	1.89e-06	-0.243974	1.62e-14	-0.15981	0.000208775	-0.214391	2.22e-16
cg20851828	0.269287	2.93e-31	0.265131	1.73e-09	0.318573	3.73e-24	NA	NA	NA	NA
cg12440062	0.269194	3.07e-31	0.342507	3.3e-15	0.292082	2.15e-20	0.0975477	0.024179	0.252447	0.000579264
cg04986555	0.269065	3.29e-31	0.267379	1.24e-09	-0.0328526	0.308469	0.141915	0.00100756	0.126023	0.176524
cg04478991	0.268997	3.41e-31	0.308814	1.65e-12	0.180108	1.82e-08	0.0240422	0.579335	0.174873	0.0236703
cg00491927	0.268963	3.47e-31	0.253683	8.78e-09	0.0770425	0.016791	0.0321439	0.458544	0.121331	0.0572111
cg19817652	0.26889	3.61e-31	0.30152	5.73e-12	0.3178	4.86e-24	0.0952904	0.0276748	0.246616	0.0007802
cg07630564	0.26887	3.64e-31	0.111041	0.0129761	-0.212653	2.61e-11	0.0798842	0.0650924	-0.00979182	0.931069
cg21400344	0.268858	3.67e-31	0.060438	0.177244	-0.0253206	0.432536	0.0494303	0.254171	0.0211694	0.466334
cg19905587	-0.268755	3.87e-31	-0.023993	0.592496	-0.385209	0	-0.100869	0.0197321	-0.178626	0.155512
cg02311932	0.268744	3.89e-31	0.317686	3.46e-13	0.205765	1.15e-10	0.0864199	0.0459246	0.20772	0.00104419
cg00498401	0.268643	4.1e-31	0.189364	2.02e-05	0.114028	0.000391847	0.176138	4.26e-05	0.153129	1.49e-09
cg24295985	0.26859	4.22e-31	0.3178	3.39e-13	0.158076	8.22e-07	0.144592	0.000804954	0.209195	0.00014727
cg13985198	-0.268584	4.23e-31	-0.275357	3.77e-10	-0.307778	0	-0.195674	5.23e-06	-0.270136	8.57e-14
cg10521153	0.268465	4.5e-31	0.282434	1.27e-10	0.0385437	0.232091	0.0294495	0.497085	0.117861	0.141696
cg10507304	-0.268359	4.76e-31	-0.282889	1.18e-10	-0.271901	0	-0.125341	0.00371851	-0.233361	4.12e-06
cg04065086	0.26831	4.88e-31	0.194592	1.17e-05	0.0548807	0.0887286	0.0901795	0.0372265	0.110214	0.00887348
cg13854012	0.268191	5.2e-31	0.001841	0.967237	0.236692	9.95e-14	0.0757268	0.0804052	0.108842	0.149544
cg23332732	0.268099	5.45e-31	0.061218	0.171712	0.115882	0.00031391	0.111851	0.00968808	0.101567	5.91e-06
cg01706515	0.268095	5.47e-31	0.355687	2.34e-16	0.230082	4.91e-13	0.0824704	0.0568397	0.229329	0.0024411
cg19202384	-0.268074	5.53e-31	-0.128585	0.00397653	-0.268475	0	-0.11276	0.00910949	-0.175915	0.00174395
cg19379572	0.267998	5.75e-31	0.261394	2.96e-09	0.0473589	0.14195	0.131437	0.00233921	0.146354	0.0242961
cg17223846	-0.267993	5.77e-31	-0.258821	4.27e-09	-0.315269	0	NA	NA	NA	NA
cg02444433	0.267922	5.98e-31	0.312619	8.49e-13	0.246001	9.68e-15	0.0276452	0.523823	0.201176	0.0149043
cg08900404	-0.267884	6.1e-31	-0.23725	7.93e-08	-0.174165	5.35e-08	-0.18137	2.48e-05	-0.194386	0
cg19247726	0.267823	6.3e-31	0.258447	4.5e-09	0.116032	0.000308272	0.076049	0.0791227	0.150555	0.00412589
cg11557618	0.267778	6.45e-31	-0.006661	0.881897	0.209669	4.99e-11	0.145381	0.000752857	0.120135	0.0635175
cg13641043	0.267745	6.56e-31	0.259566	3.84e-09	0.0610068	0.058427	0.120421	0.00533035	0.146459	0.0152799
cg06866616	0.267742	6.57e-31	0.271738	6.51e-10	0.104325	0.00118662	0.0288201	0.506328	0.136272	0.0427476
cg13481974	0.267595	7.1e-31	0.141177	0.00155197	-0.200413	3.5e-10	0.0469286	0.279029	-0.00640566	0.953663
cg24592500	0.267529	7.35e-31	0.240089	5.49e-08	0.118506	0.000228055	0.103854	0.0163599	0.15322	0.000220526
cg02802029	0.267381	7.94e-31	0.287926	5.32e-11	0.200606	3.36e-10	0.0679893	0.116587	0.189193	0.00171118
cg06281680	0.267374	7.97e-31	0.016854	0.706949	0.28007	8.16e-19	0.132806	0.00210228	0.148335	0.0713101
cg00269553	0.267371	7.98e-31	0.384517	4.59e-19	0.331562	3.84e-26	0.084788	0.0502	0.278818	0.00242146
cg23687098	0.267325	8.17e-31	-0.010722	0.810986	0.270068	1.48e-17	0.100907	0.0196853	0.124611	0.158356
cg16779839	-0.267287	8.33e-31	-0.278303	2.4e-10	-0.475946	0	-0.0840257	0.0523086	-0.297114	0.0253432
cg13159946	0.267281	8.36e-31	0.310363	1.26e-12	0.189711	2.97e-09	0.147691	0.000617724	0.218705	3.68e-06
cg03233793	0.266951	9.93e-31	0.253527	8.98e-09	0.242257	2.5e-14	0.130373	0.00253996	0.214368	3.38e-08
cg00513208	0.266859	1.04e-30	0.289356	4.23e-11	0.183055	1.06e-08	-0.0336309	0.438012	0.149923	0.0926379
cg21009265	0.266838	1.05e-30	0.235146	1.04e-07	0.0420358	0.192457	0.16842	9.2e-05	0.147477	0.0163504
cg00213123	0.266747	1.1e-30	0.283407	1.09e-10	-0.216994	1e-11	0.0973972	0.0243997	0.0550127	0.72705
cg06846259	0.266676	1.15e-30	0.004391	0.921976	0.199863	3.92e-10	-0.0162017	0.708744	0.0660232	0.385153
cg01667892	0.266631	1.17e-30	0.310942	1.14e-12	0.244432	1.44e-14	0.0311236	0.472938	0.201159	0.0130085
cg17286244	0.266478	1.27e-30	0.28927	4.29e-11	0.125583	9.32e-05	0.0487042	0.261222	0.156454	0.0192754
cg00303541	-0.266463	1.28e-30	-0.216756	9.93e-07	-0.35412	0	-0.14538	0.000752903	-0.248026	0.000475993
cg22039458	-0.266365	1.35e-30	-0.071275	0.111432	-0.139914	1.31e-05	NA	NA	NA	NA
cg20544410	0.266271	1.41e-30	0.070033	0.11782	-0.245774	1.02e-14	-0.0299845	0.489297	-0.072119	0.475737
cg14887613	0.266224	1.45e-30	0.297832	1.06e-11	0.127559	7.2e-05	0.100058	0.0207465	0.176732	0.00321436
cg06264984	0.266174	1.49e-30	-0.033153	0.459505	0.103072	0.00136028	0.0901009	0.0373929	0.0570653	0.170986
cg19603903	0.266156	1.5e-30	0.324703	9.69e-14	0.275462	3.15e-18	-0.0305601	0.480993	0.196874	0.0680362
cg06776173	0.266072	1.57e-30	0.273052	5.34e-10	-0.00113801	0.971865	0.0987015	0.0225446	0.123929	0.134817
cg25987564	-0.266062	1.57e-30	-0.285295	8.09e-11	-0.408597	0	-0.0969256	0.0251022	-0.27628	0.00659474
cg00398420	0.266006	1.62e-30	0.213985	1.37e-06	0.156907	9.92e-07	0.132842	0.00209644	0.166372	1.17e-13
cg12767281	0.265867	1.74e-30	0.147222	0.000960849	0.21891	6.52e-12	0.204635	1.86e-06	0.2	0
cg16545105	0.265872	1.74e-30	0.188049	2.31e-05	0.150049	2.91e-06	0.178915	3.21e-05	0.168898	4.97e-14
cg05034603	0.265739	1.86e-30	0.243428	3.53e-08	0.0322238	0.317826	0.0734323	0.090034	0.115644	0.0732382
cg17137424	0.265734	1.87e-30	0.223533	4.42e-07	-0.169782	1.16e-07	0.113953	0.00839676	0.0553072	0.663047
cg02419920	0.26566	1.94e-30	0.257239	5.34e-09	0.106469	0.000936037	0.0508722	0.240562	0.138823	0.0165986
cg23444264	0.265509	2.1e-30	0.270738	7.55e-10	0.202024	2.51e-10	0.0810622	0.0612187	0.18804	0.000331925
cg06809298	0.26529	2.35e-30	0.347935	1.13e-15	0.175848	3.96e-08	0.0314834	0.467834	0.19025	0.0282339
cg02806645	0.265188	2.48e-30	0.328284	5e-14	0.299878	1.84e-21	0.100084	0.0207133	0.251074	0.00043083
cg09639964	0.265116	2.57e-30	0.271799	6.45e-10	0.110625	0.000583779	0.181538	2.44e-05	0.187496	0.000161561
cg13693646	0.265027	2.69e-30	0.308035	1.89e-12	0.162059	4.28e-07	NA	NA	NA	NA
cg19477346	0.264924	2.84e-30	0.297815	1.06e-11	0.378465	3.71e-34	0.0656312	0.129845	0.258271	0.0102656
cg11619216	0.26471	3.17e-30	0.189729	1.95e-05	0.0581025	0.0715088	0.0562948	0.19399	0.0990748	0.0192279
cg05473677	0.26456	3.42e-30	0.274969	4e-10	0.0971368	0.00254788	NA	NA	NA	NA
cg11097968	0.264559	3.42e-30	0.279655	1.95e-10	0.235127	1.46e-13	0.0296942	0.493515	0.186195	0.0120106
cg11976222	-0.264528	3.48e-30	-0.254553	7.78e-09	-0.449328	0	NA	NA	NA	NA
cg20017761	0.26451	3.51e-30	0.233635	1.26e-07	0.189309	3.21e-09	0.101473	0.0190039	0.177645	1.23e-06
cg22867608	0.264365	3.78e-30	0.295582	1.54e-11	0.368934	2.03e-32	0.144748	0.000794395	0.28107	0.000113702
cg09377704	-0.264167	4.19e-30	-0.150328	0.00074567	-0.29765	0	0.0368696	0.395163	-0.141933	0.172969
cg02647408	0.263904	4.79e-30	0.342861	3.08e-15	0.164875	2.67e-07	NA	NA	NA	NA
cg07059402	0.263882	4.85e-30	0.277931	2.55e-10	0.102184	0.00149734	-0.0207512	0.632325	0.121739	0.130149
cg24350475	0.263848	4.93e-30	0.233302	1.32e-07	0.0870909	0.00684575	0.0748424	0.084013	0.130824	0.00738202
cg20310608	0.263795	5.07e-30	0.265379	1.66e-09	0.318786	3.46e-24	0.168134	9.46e-05	0.260248	7.86e-08
cg09660145	0.263661	5.43e-30	0.24676	2.26e-08	0.250689	2.89e-15	0.020211	0.641216	0.177238	0.0188641
cg23363754	-0.263429	6.12e-30	-0.236709	8.51e-08	-0.214523	1.73e-11	-0.189718	1.01e-05	-0.216807	0
cg05992786	0.263393	6.23e-30	0.228572	2.38e-07	0.119688	0.000197059	0.0664187	0.125293	0.138195	0.00188377
cg22866426	-0.263373	6.29e-30	-0.239416	5.99e-08	-0.357404	0	-0.0247734	0.56785	-0.21559	0.0405332
cg19442647	0.26332	6.47e-30	0.029453	0.511127	-0.0740087	0.0216289	0.0539044	0.213635	-0.00128024	0.976098
cg18087477	0.263195	6.89e-30	0.259728	3.76e-09	0.0761985	0.0180311	0.0289019	0.505123	0.122193	0.0659853
cg24942922	0.263139	7.1e-30	0.22837	2.44e-07	0.222023	3.21e-12	-0.0329919	0.446769	0.142678	0.0894816
cg03804621	0.263051	7.42e-30	0.277956	2.54e-10	0.215644	1.35e-11	0.0413831	0.339848	0.182425	0.00677641
cg14858616	0.262924	7.92e-30	0.252514	1.03e-08	0.187203	4.81e-09	0.0681709	0.115612	0.172117	0.000697351
cg06996423	0.262894	8.04e-30	0.22157	5.6e-07	0.087358	0.00667613	0.145102	0.000770888	0.14851	0.000269555
cg07724623	0.262872	8.13e-30	0.278124	2.47e-10	0.134082	2.99e-05	0.0577674	0.182565	0.158316	0.00909818
cg14785609	0.262649	9.12e-30	0.253711	8.75e-09	0.123211	0.000126506	-0.0261226	0.546947	0.118734	0.111921
cg13561855	0.262564	9.52e-30	0.20673	3.14e-06	0.0580023	0.0720001	0.168633	9.01e-05	0.142049	0.00359511
cg23586959	0.262543	9.62e-30	0.273394	5.07e-10	0.204581	1.47e-10	0.0292668	0.499759	0.172802	0.0120487
cg07389205	-0.262412	1.03e-29	-0.220233	6.58e-07	-0.20154	2.77e-10	NA	NA	NA	NA
cg24014869	0.262395	1.04e-29	0.295756	1.5e-11	0.268179	2.52e-17	0.141437	0.00104838	0.24183	2.38e-07
cg00964751	0.262374	1.05e-29	0.233238	1.33e-07	0.162413	4.04e-07	0.113888	0.00843427	0.170374	1.33e-07
cg07047815	0.262377	1.05e-29	0.18618	2.8e-05	0.0468917	0.145929	0.150563	0.000481149	0.124723	0.00613898
cg07244326	0.262311	1.08e-29	0.095087	0.0335285	0.0763938	0.0177372	NA	NA	NA	NA
cg22370252	0.262285	1.1e-29	0.247734	1.98e-08	0.143679	7.6e-06	0.102513	0.0178073	0.164821	5.26e-05
cg26575633	0.262273	1.1e-29	0.287646	5.57e-11	0.232595	2.69e-13	0.120906	0.00514721	0.218477	3.35e-06
cg18272538	0.262095	1.21e-29	0.297964	1.04e-11	0.182032	1.28e-08	0.189325	1.06e-05	0.223903	3.63e-09
cg23279021	0.262094	1.21e-29	0.25539	6.93e-09	0.245089	1.22e-14	NA	NA	NA	NA
cg25453677	0.262015	1.26e-29	0.230735	1.82e-07	0.200151	3.69e-10	0.122737	0.00450637	0.188207	6.63e-10
cg06215416	-0.26199	1.28e-29	-0.228692	2.35e-07	-0.265332	0	NA	NA	NA	NA
cg24872425	0.261947	1.3e-29	0.25663	5.82e-09	0.275599	3.02e-18	0.0644203	0.137092	0.20474	0.00273103
cg10342304	-0.261769	1.43e-29	-0.095275	0.0331774	-0.236457	1.05e-13	-0.104513	0.0156876	-0.15092	0.00317272
cg18063486	-0.261749	1.44e-29	-0.243611	3.45e-08	-0.330192	0	-0.102315	0.0180296	-0.233405	0.00129561
cg08942800	0.261734	1.45e-29	0.365526	2.99e-17	0.318226	4.2e-24	0.118048	0.00631306	0.277768	0.000232724
cg00889363	-0.261727	1.46e-29	0.175386	8.06e-05	-0.202768	2.15e-10	-0.0637829	0.141029	-0.0322938	0.774615
cg16489360	0.261678	1.5e-29	0.285882	7.37e-11	0.235879	1.21e-13	0.121777	0.00483287	0.219432	2.57e-06
cg11596009	0.261657	1.51e-29	0.239707	5.77e-08	0.207488	7.96e-11	0.0839544	0.0525095	0.180739	7.21e-05
cg25584814	0.261629	1.53e-29	0.279445	2.02e-10	0.35394	8.47e-30	0.0533695	0.21822	0.238091	0.0130337
cg24309739	0.261456	1.67e-29	0.226441	3.1e-07	0.260775	1.96e-16	0.0390305	0.368033	0.180352	0.0101697
cg20941258	0.261435	1.69e-29	0.28037	1.75e-10	0.178691	2.36e-08	0.0647954	0.134814	0.177472	0.00237099
cg01884321	0.261286	1.82e-29	0.155828	0.000470357	0.169783	1.16e-07	NA	NA	NA	NA
cg08881175	-0.261282	1.83e-29	-0.152121	0.000642759	-0.111369	0.00053556	0.0258771	0.550723	-0.080565	0.109981
cg04625615	0.261247	1.86e-29	0.254194	8.18e-09	0.160151	5.86e-07	0.0601254	0.165319	0.160055	0.00217533
cg14035521	-0.261237	1.87e-29	-0.221693	5.52e-07	-0.232739	2.6e-13	-0.0462801	0.285734	-0.171166	0.00449247
cg18758664	0.261192	1.91e-29	0.25946	3.9e-09	0.156334	1.09e-06	0.0650534	0.133265	0.162047	0.00197915
cg25773262	0.261187	1.92e-29	0.26985	8.62e-10	-0.225572	1.42e-12	0.0978319	0.0237672	0.0472514	0.763644
cg07031872	0.26118	1.93e-29	0.231616	1.63e-07	0.217232	9.5e-12	0.15286	0.000392715	0.206482	0
cg04920032	0.261115	1.99e-29	0.150136	0.000757556	0.0768831	0.0170194	NA	NA	NA	NA
cg23008871	0.261097	2.01e-29	0.33607	1.15e-14	0.0932822	0.00376371	0.191347	8.48e-06	0.209985	0.00545767
cg15091747	-0.260622	2.56e-29	-0.207933	2.74e-06	-0.287074	0	NA	NA	NA	NA
cg15252215	0.260554	2.65e-29	0.271351	6.89e-10	0.0148244	0.645902	0.0700255	0.106014	0.119077	0.128877
cg21400170	-0.260492	2.73e-29	-0.236797	8.41e-08	-0.543696	0	-0.0702376	0.104957	-0.308031	0.0725084
cg09168692	0.260478	2.75e-29	0.232261	1.5e-07	0.229139	6.14e-13	-0.00693217	0.873024	0.155342	0.0454895
cg11166453	0.260377	2.89e-29	0.261582	2.88e-09	0.207665	7.67e-11	-0.0142914	0.741782	0.155302	0.0535253
cg15035382	-0.260377	2.89e-29	-0.252682	1.01e-08	-0.265684	0	-0.0895088	0.038667	-0.208429	0.000280117
cg00442109	0.2603	3.01e-29	0.252886	9.81e-09	0.123425	0.000123102	0.132342	0.00218001	0.168429	4.64e-05
cg09057517	-0.260242	3.1e-29	-0.266791	1.35e-09	-0.220394	4.66e-12	0.00525706	0.903534	-0.164693	0.0408238
cg15413523	0.260218	3.13e-29	0.199151	7.22e-06	-0.0187909	0.560285	0.105522	0.0147056	0.0935286	0.16242
cg00154846	0.260204	3.16e-29	0.253036	9.61e-09	0.119567	0.000200055	0.0167278	0.699738	0.131097	0.0386022
cg11503274	0.260085	3.35e-29	0.225693	3.4e-07	-0.0502953	0.118822	0.153542	0.000369519	0.109244	0.223283
cg04188920	0.260063	3.39e-29	0.197907	8.26e-06	0.058953	0.0674507	0.149987	0.000506043	0.1325	0.0026336
cg03926206	0.259957	3.58e-29	0.28074	1.65e-10	0.261278	1.71e-16	NA	NA	NA	NA
cg23390118	0.259941	3.61e-29	0.241273	4.7e-08	0.113289	0.000427686	0.0645907	0.136053	0.139813	0.00467146
cg12414681	0.259914	3.65e-29	0.289937	3.86e-11	0.272889	6.61e-18	0.0800338	0.0645895	0.220597	0.000919258
cg02905198	0.259899	3.68e-29	0.206983	3.05e-06	0.155946	1.16e-06	0.147939	0.000604662	0.168196	6.33e-14
cg19100596	0.259886	3.71e-29	0.215255	1.18e-06	0.0610152	0.0583919	NA	NA	NA	NA
cg20133923	-0.25987	3.74e-29	-0.226456	3.09e-07	-0.46182	0	-0.101301	0.0192088	-0.278586	0.0275357
cg25629768	0.259854	3.77e-29	0.254767	7.55e-09	0.222475	2.9e-12	0.0575075	0.184544	0.182349	0.00197626
cg20684110	-0.259787	3.9e-29	-0.224105	4.12e-07	-0.523875	0	-0.183713	1.94e-05	-0.333155	0.0147853
cg03358636	0.259743	3.98e-29	0.28322	1.12e-10	0.160876	5.21e-07	0.165096	0.000126844	0.203233	3.93e-07
cg18810310	0.259724	4.02e-29	0.226915	2.92e-07	0.292606	1.83e-20	0.0969101	0.0251256	0.21208	0.000577879
cg22993195	0.259595	4.29e-29	0.273362	5.1e-10	0.107022	0.000879863	0.0804691	0.0631446	0.154259	0.00783025
cg00067824	0.259584	4.32e-29	0.254196	8.18e-09	0.157572	8.92e-07	0.197413	4.3e-06	0.199973	1.62e-11
cg02763617	0.25958	4.32e-29	0.287717	5.51e-11	0.0738649	0.0218855	0.0430457	0.320784	0.136175	0.0652941
cg15691862	0.259584	4.32e-29	0.190497	1.8e-05	-0.233209	2.32e-13	0.14594	0.000717877	0.0328192	0.824515
cg00989365	0.259377	4.79e-29	0.234322	1.16e-07	-0.104059	0.00122165	0.111042	0.0102307	0.0801712	0.449268
cg18223453	0.259296	4.99e-29	0.312813	8.21e-13	0.302855	7.07e-22	0.0727614	0.0930179	0.237362	0.00247418
cg08474334	0.259273	5.05e-29	0.188649	2.18e-05	0.244043	1.59e-14	0.203326	2.17e-06	0.223084	0
cg22695986	-0.259129	5.43e-29	-0.264773	1.82e-09	-0.341425	0	-0.143999	0.000846238	-0.259585	4.52e-05
cg03080147	0.259112	5.47e-29	0.323746	1.15e-13	0.296874	4.79e-21	0.150114	0.000500465	0.265423	8.23e-07
cg20462883	-0.259069	5.59e-29	-0.1002	0.0250537	-0.0833147	0.00969329	-0.00142461	0.973799	-0.0640517	0.0247768
cg10502244	0.259016	5.75e-29	0.329932	3.67e-14	0.220321	4.74e-12	0.14922	0.000541093	0.237887	2.78e-06
cg24790788	0.258992	5.81e-29	0.288553	4.82e-11	0.227378	9.29e-13	0.0480556	0.267634	0.192624	0.00521788
cg23179976	0.25897	5.88e-29	0.323316	1.25e-13	0.286071	1.36e-19	0.0394314	0.36313	0.223684	0.0104244
cg01750170	0.258943	5.96e-29	0.24361	3.45e-08	0.258548	3.58e-16	0.106757	0.0135771	0.208854	2.15e-05
cg03316881	0.258919	6.03e-29	0.173237	9.88e-05	0.126172	8.64e-05	0.118387	0.00616315	0.136738	1.07e-09
cg25414605	0.25889	6.12e-29	0.191009	1.71e-05	0.00815627	0.800436	0.157658	0.00025459	0.117053	0.0568779
cg09107315	0.258798	6.41e-29	0.258548	4.44e-09	0.0963958	0.00274924	0.0683268	0.114779	0.14128	0.0125845
cg12934382	-0.258718	6.67e-29	-0.225579	3.44e-07	-0.248893	4.44e-15	-0.182112	2.3e-05	-0.229295	0
cg15254881	0.258662	6.86e-29	0.32436	1.03e-13	0.204755	1.42e-10	0.0775006	0.0735484	0.206875	0.00222478
cg04459939	0.258588	7.12e-29	0.250013	1.46e-08	0.173359	6.17e-08	0.00943062	0.82788	0.14691	0.0271541
cg22535729	0.258588	7.12e-29	0.296896	1.24e-11	0.281499	5.34e-19	0.0926233	0.0323576	0.230511	0.000412176
cg21692450	0.258408	7.79e-29	0.282075	1.34e-10	-0.0535227	0.0969223	0.0709342	0.101547	0.100762	0.31934
cg00718036	0.258277	8.32e-29	0.291162	3.17e-11	0.236529	1.04e-13	0.0903225	0.0369255	0.210993	0.000247758
cg09796457	-0.258262	8.39e-29	-0.294943	1.71e-11	-0.307954	0	-0.103612	0.0166138	-0.243468	0.000312559
cg07433923	0.258197	8.67e-29	0.195268	1.09e-05	0.0695922	0.030818	0.134834	0.00179157	0.129439	0.000754676
cg01074657	0.258121	9e-29	0.230854	1.79e-07	0.192916	1.58e-09	0.0543647	0.209745	0.162474	0.00147814
cg03687765	0.258121	9e-29	0.115652	0.00964585	-0.0138186	0.668444	-0.0468163	0.280183	0.0163294	0.720878
cg09712464	0.258118	9.01e-29	0.188618	2.18e-05	-0.198674	4.99e-10	0.141685	0.001027	0.0426603	0.7499
cg01595366	0.258068	9.25e-29	0.197679	8.46e-06	-0.0174667	0.588253	0.0397178	0.359653	0.0716381	0.26611
cg23864949	0.257932	9.89e-29	0.318922	2.77e-13	0.087922	0.0063303	0.178317	3.41e-05	0.197159	0.00579886
cg00425710	0.257916	9.97e-29	0.29352	2.16e-11	0.311793	3.72e-23	0.216377	4.46e-07	0.285636	0
cg21411366	0.257855	1.03e-28	0.248587	1.77e-08	0.309971	6.84e-23	0.143086	0.000913724	0.242184	5.44e-06
cg21213853	-0.25773	1.09e-28	-0.220506	6.37e-07	-0.184723	7.71e-09	-0.106428	0.01387	-0.173449	4.53e-08
cg14625636	0.257628	1.15e-28	0.249151	1.64e-08	0.209226	5.49e-11	0.0606815	0.161436	0.176665	0.00128274
cg10219223	0.257434	1.27e-28	0.185008	3.15e-05	0.131614	4.19e-05	0.0519419	0.230803	0.123872	0.000521819
cg12198769	-0.257438	1.27e-28	0.035905	0.423062	-0.268931	0	-0.0290229	0.50334	-0.0914587	0.371282
cg01360605	0.257334	1.33e-28	0.259694	3.77e-09	0.157237	9.41e-07	0.0830112	0.0552286	0.168132	0.000452325
cg12899423	0.257289	1.36e-28	0.246408	2.37e-08	0.195307	9.85e-10	0.144337	0.000822454	0.197407	7.19e-13
cg02510471	0.257225	1.41e-28	0.16496	0.00021157	-0.154128	1.54e-06	0.0685493	0.1136	0.0247327	0.807795
cg08889009	0.25721	1.42e-28	0.238911	6.4e-08	-0.117701	0.000251697	0.11458	0.00804243	0.0784793	0.484551
cg26787020	0.257211	1.42e-28	0.25242	1.05e-08	0.196073	8.45e-10	0.0459218	0.289484	0.16802	0.00398779
cg11980800	-0.257146	1.47e-28	-0.259103	4.1e-09	-0.29169	0	-0.101086	0.019467	-0.224165	0.000242836
cg21121843	0.257143	1.47e-28	0.226463	3.09e-07	0.0556598	0.0842857	0.109024	0.0117027	0.128569	0.0126346
cg20359994	-0.256955	1.61e-28	-0.191031	1.7e-05	-0.132426	3.75e-05	-0.0499668	0.249046	-0.125446	0.00090188
cg19560927	0.256914	1.64e-28	0.297728	1.08e-11	0.254958	9.37e-16	0.151625	0.000438166	0.240805	1.07e-08
cg10867349	0.256875	1.68e-28	0.264673	1.84e-09	0.3709	9.01e-33	0.140329	0.00114888	0.269307	0.000357411
cg16875104	-0.256791	1.75e-28	-0.269485	9.1e-10	-0.306049	0	-0.0616031	0.155152	-0.219423	0.00513522
cg08369368	0.256783	1.76e-28	0.242157	4.18e-08	0.194865	1.08e-09	0.103348	0.0168933	0.183131	1.95e-06
cg04453050	-0.256729	1.8e-28	-0.234469	1.13e-07	-0.646485	0	-0.189812	1e-05	-0.401004	0.046575
cg15903032	-0.256545	1.98e-28	-0.185701	2.94e-05	-0.298081	0	-0.0637986	0.140931	-0.188474	0.0110441
cg22762992	0.256514	2.01e-28	0.261487	2.92e-09	0.279106	1.08e-18	0.0646855	0.135478	0.207786	0.00282229
cg24195486	0.25651	2.01e-28	0.207953	2.74e-06	0.293454	1.4e-20	0.150681	0.000476171	0.225379	1.58e-06
cg06030274	0.256443	2.08e-28	0.282964	1.17e-10	0.282775	3.65e-19	0.161649	0.000175848	0.25037	1.13e-09
cg21511941	0.256429	2.09e-28	0.204437	4.05e-06	-0.120983	0.000167676	0.136277	0.00159666	0.072547	0.500687
cg05714155	0.2564	2.12e-28	-0.026813	0.549726	0.143612	7.68e-06	0.147647	0.000620096	0.0912258	0.0935732
cg03792653	0.25631	2.22e-28	0.290077	3.77e-11	0.162279	4.13e-07	0.129246	0.00276945	0.195344	3.69e-05
cg18064468	0.256146	2.41e-28	0.17855	5.95e-05	-0.256304	6.66e-16	0.153138	0.000383104	0.0230308	0.882481
cg03785755	-0.256065	2.51e-28	-0.177154	6.81e-05	-0.228331	7.43e-13	-0.161819	0.000173065	-0.200579	0
cg26963250	-0.25596	2.64e-28	-0.181956	4.26e-05	-0.252883	1.78e-15	-0.144897	0.000784406	-0.201231	1.57e-08
cg16246169	0.255927	2.69e-28	0.228787	2.32e-07	0.185986	6.07e-09	0.148625	0.000569797	0.18903	0
cg03534662	-0.255856	2.78e-28	-0.190281	1.84e-05	-0.223866	2.1e-12	NA	NA	NA	NA
cg09239106	0.255712	2.99e-28	0.209269	2.36e-06	0.276005	2.69e-18	0.14499	0.000778279	0.217825	2.16e-07
cg19526166	0.255657	3.07e-28	0.259488	3.89e-09	0.248387	5.25e-15	0.0769649	0.075567	0.200055	0.000595245
cg01564665	-0.255562	3.22e-28	-0.144267	0.00121738	-0.176967	3.23e-08	NA	NA	NA	NA
cg22952142	0.255538	3.26e-28	0.306617	2.41e-12	0.231981	3.12e-13	0.0755541	0.0811	0.209823	0.00124886
cg02085507	0.255516	3.29e-28	0.305206	3.07e-12	0.274917	3.68e-18	0.0518505	0.231626	0.217212	0.00555707
cg16449012	0.255444	3.41e-28	0.281782	1.4e-10	0.347113	1.19e-28	0.0417013	0.336144	0.232367	0.0171528
cg22379213	0.255387	3.51e-28	0.193825	1.27e-05	0.10382	0.00125393	0.072365	0.0948176	0.121743	0.000321166
cg22160121	0.255271	3.72e-28	0.263578	2.16e-09	0.139929	1.31e-05	0.0581045	0.180021	0.155315	0.0053661
cg27464065	0.255161	3.93e-28	0.226046	3.25e-07	0.135935	2.31e-05	0.0987351	0.0224985	0.153019	1.54e-05
cg18337938	0.254964	4.33e-28	0.261983	2.72e-09	0.0401289	0.213436	0.0326246	0.451848	0.111912	0.123128
cg18877271	0.25494	4.38e-28	0.153261	0.000584352	0.107888	0.000798084	0.148129	0.000594816	0.130788	5.45e-09
cg03737691	0.254925	4.41e-28	0.039573	0.37723	-0.0394559	0.22122	0.0510334	0.239073	0.010673	0.729789
cg16945633	-0.254853	4.57e-28	-0.30033	7e-12	-0.282203	0	NA	NA	NA	NA
cg10010533	0.254504	5.43e-28	0.259008	4.16e-09	0.122238	0.000143154	0.1152	0.00770481	0.165092	0.000292706
cg10601026	0.254502	5.43e-28	0.257368	5.25e-09	0.303092	6.55e-22	0.127659	0.00312489	0.237126	2.24e-05
cg22224704	-0.254439	5.61e-28	-0.026573	0.553315	-0.245457	1.11e-14	0.0594234	0.17032	-0.0742928	0.45763
cg20066001	-0.254272	6.09e-28	-0.215944	1.09e-06	-0.170472	1.02e-07	-0.087479	0.0433168	-0.160139	5.35e-06
cg19583819	0.254123	6.55e-28	0.216252	1.05e-06	0.0246309	0.445179	0.13023	0.002568	0.121935	0.0385082
cg18557891	-0.254098	6.63e-28	-0.120621	0.00692815	-0.0899587	0.00521154	-0.0224475	0.604753	-0.0791164	0.00285324
cg01901101	-0.254023	6.88e-28	-0.200702	6.11e-06	-0.186311	5.7e-09	NA	NA	NA	NA
cg24167372	-0.253884	7.37e-28	-0.271053	7.21e-10	-0.0876878	0.00647191	-0.194196	6.18e-06	-0.184276	0.00143188
cg25360761	-0.253852	7.48e-28	-0.054773	0.22148	-0.0684946	0.0335634	NA	NA	NA	NA
cg13917662	0.253775	7.77e-28	0.144443	0.00120052	-0.0347532	0.281304	0.029	0.503678	0.0432784	0.415415
cg13796381	0.253759	7.83e-28	0.145667	0.00108887	-0.162351	4.08e-07	0.0362994	0.402519	0.00445601	0.963112
cg09795027	-0.253725	7.97e-28	-0.235689	9.7e-08	-0.369608	0	-0.112451	0.00930257	-0.248915	0.00318161
cg02958895	0.253712	8.02e-28	0.280368	1.75e-10	0.0364336	0.258677	0.0434997	0.315702	0.120952	0.122571
cg20848441	-0.253707	8.04e-28	-0.169594	0.000138753	-0.204263	1.57e-10	-0.0379829	0.381038	-0.141118	0.00627946
cg23371413	0.253658	8.23e-28	0.291669	2.92e-11	0.244932	1.27e-14	-0.0427669	0.323931	0.169753	0.0921695
cg03772909	0.253583	8.54e-28	0.242694	3.89e-08	0.221016	4.04e-12	0.0928516	0.0319318	0.189814	2.9e-05
cg21710255	0.253567	8.61e-28	0.333366	1.92e-14	0.227281	9.5e-13	0.101041	0.0195216	0.226121	0.000428147
cg10579530	0.253508	8.86e-28	0.018983	0.67197	0.0729318	0.0236165	0.118729	0.00601567	0.0716896	0.00560715
cg16718678	0.253427	9.22e-28	0.102249	0.022218	0.324275	5.14e-25	0.10085	0.0197549	0.182268	0.0322882
cg13802736	0.253241	1.01e-27	0.194932	1.13e-05	0.138986	1.5e-05	-0.0128235	0.767499	0.108693	0.061035
cg14295062	0.253246	1.01e-27	0.210539	2.04e-06	0.170628	9.97e-08	0.0808068	0.0620418	0.156383	1.43e-05
cg17277845	0.253132	1.07e-27	0.170869	0.000123303	0.265385	5.5e-17	0.195026	5.63e-06	0.220324	5.34e-12
cg03792162	0.253046	1.11e-27	0.239513	5.91e-08	0.10856	0.000739595	0.0306409	0.479834	0.126865	0.0248099
cg13099847	0.252943	1.17e-27	0.058173	0.19407	-0.108272	0.000764132	0.0239777	0.580354	-0.0123381	0.822302
cg14920044	0.252894	1.2e-27	0.344845	2.08e-15	0.169093	1.3e-07	0.0771885	0.0747189	0.201606	0.00743158
cg17086141	0.252888	1.2e-27	0.252605	1.02e-08	0.103071	0.0013605	0.064727	0.135227	0.140312	0.00974387
cg11855943	0.252834	1.23e-27	0.243235	3.62e-08	0.226708	1.09e-12	0.0309049	0.476056	0.170996	0.0100562
cg08888354	0.252814	1.24e-27	0.242273	4.12e-08	0.225158	1.56e-12	-0.019645	0.650589	0.15307	0.0625471
cg18451588	-0.252732	1.3e-27	-0.226106	3.23e-07	-0.203291	1.93e-10	-0.162271	0.000165858	-0.200754	0
cg17052170	0.252713	1.31e-27	0.218636	7.96e-07	0.14707	4.59e-06	0.118325	0.00619052	0.160178	8.08e-09
cg26116639	-0.252661	1.34e-27	-0.224147	4.1e-07	-0.226357	1.18e-12	-0.138563	0.00132746	-0.202769	1.99e-12
cg15089111	0.252603	1.38e-27	0.213528	1.45e-06	0.051744	0.108555	0.155439	0.000311591	0.13804	0.00694223
cg06616765	0.252453	1.48e-27	0.087196	0.0513441	0.144271	6.96e-06	0.112029	0.00957255	0.122069	5.21e-08
cg23222488	0.252463	1.48e-27	0.248679	1.75e-08	0.200768	3.25e-10	0.0524797	0.226004	0.170657	0.00237861
cg06098368	-0.252262	1.63e-27	-0.249673	1.52e-08	-0.470743	0	-0.124285	0.00402151	-0.298391	0.0145623
cg05803296	-0.2521	1.76e-27	-0.107127	0.0165604	-0.135875	2.33e-05	0.0388047	0.370813	-0.0705425	0.191583
cg16374999	0.252054	1.8e-27	0.128232	0.00407828	0.018109	0.574607	0.0834542	0.0539373	0.0710889	0.0354648
cg07845581	0.251929	1.92e-27	0.325181	8.87e-14	0.18683	5.17e-09	0.150573	0.000480703	0.224159	1.69e-05
cg13372743	0.251791	2.05e-27	0.36156	6.91e-17	0.328148	1.3e-25	0.0911565	0.03521	0.270971	0.00145495
cg04098052	0.251674	2.17e-27	0.232674	1.42e-07	0.160169	5.85e-07	0.153739	0.000363085	0.179363	9.57e-14
cg05408649	0.251663	2.18e-27	0.218382	8.2e-07	-0.0144333	0.65463	0.0966293	0.0255524	0.0988974	0.159852
cg01135546	0.251634	2.21e-27	0.31883	2.82e-13	0.0892004	0.00560534	0.164883	0.000129455	0.193	0.006566
cg19529472	0.251508	2.35e-27	0.219719	6.99e-07	0.114912	0.000352677	0.0812109	0.0607436	0.137721	0.000432041
cg14240768	0.251377	2.51e-27	-0.035516	0.428107	0.037186	0.248966	0.0741798	0.0868006	0.0276366	0.342017
cg27153400	-0.25134	2.56e-27	-0.184259	3.39e-05	-0.162833	3.77e-07	-0.021448	0.620936	-0.125314	0.0103295
cg04439252	0.25133	2.57e-27	0.153183	0.000588173	0.0419898	0.192944	0.1419	0.0010088	0.108002	0.00532555
cg23811540	0.251173	2.77e-27	0.061929	0.166778	0.223623	2.23e-12	0.12625	0.0034745	0.142557	0.00502565
cg16616022	0.251043	2.95e-27	0.148672	0.000854141	0.146402	5.07e-06	0.0920363	0.0334745	0.133258	2.8e-09
cg06881093	0.250962	3.07e-27	-0.055008	0.219499	-0.195145	1.02e-09	0.0933281	0.0310587	-0.0547763	0.536702
cg05347456	0.250943	3.1e-27	0.308194	1.84e-12	0.204676	1.44e-10	0.112593	0.0092132	0.212365	7.71e-05
cg22698744	-0.250803	3.31e-27	-0.174534	8.74e-05	-0.271883	0	-0.0254749	0.556934	-0.162115	0.0341372
cg07041748	0.250566	3.72e-27	0.246807	2.25e-08	0.193346	1.45e-09	0.104093	0.0161135	0.184261	2.64e-06
cg09594291	0.250556	3.74e-27	0.274702	4.16e-10	0.124551	0.000106543	0.0146535	0.73548	0.139874	0.0460856
cg00900124	0.250549	3.75e-27	-0.006108	0.891641	0.050769	0.115384	0.147309	0.00063839	0.0641417	0.119754
cg10853566	-0.250551	3.75e-27	-0.083091	0.0633782	-0.0546506	0.0900765	0.00773684	0.858432	-0.044778	0.0650103
cg19844653	0.250536	3.77e-27	0.16787	0.000162541	0.00215941	0.946642	0.0751782	0.0826282	0.0786467	0.112866
cg16047117	0.250531	3.78e-27	0.234096	1.19e-07	0.052926	0.100708	0.127635	0.00313036	0.13668	0.012691
cg22979368	0.250518	3.81e-27	-0.11097	0.0130345	0.096232	0.00279565	0.146883	0.000662205	0.0457243	0.530076
cg06708213	0.250429	3.97e-27	0.23247	1.46e-07	0.250876	2.75e-15	0.198055	3.99e-06	0.236562	0
cg00919055	0.250305	4.22e-27	0.182337	4.11e-05	0.102392	0.00146423	0.162105	0.000168476	0.142229	4.36e-08
cg25738529	0.250305	4.22e-27	0.246056	2.49e-08	0.128756	6.15e-05	0.129311	0.0027557	0.166708	1.28e-05
cg14469684	0.250287	4.26e-27	0.24556	2.66e-08	0.255433	8.26e-16	0.0564195	0.193002	0.190873	0.0032366
cg19611441	-0.250283	4.26e-27	-0.237413	7.77e-08	-0.425079	0	-0.0557413	0.198417	-0.251855	0.038915
cg06869158	0.250236	4.36e-27	0.282147	1.33e-10	0.09407	0.00347911	NA	NA	NA	NA
cg06429214	0.250188	4.46e-27	0.274209	4.49e-10	0.191787	1.98e-09	0.0443133	0.306727	0.173414	0.00612341
cg15194935	0.250149	4.55e-27	0.212822	1.57e-06	-0.170288	1.06e-07	0.0540172	0.212677	0.0311717	0.791958
cg15138125	0.250103	4.65e-27	0.280491	1.72e-10	-0.0873225	0.00669849	0.00358815	0.934072	0.0666369	0.549267
cg10242160	0.250089	4.68e-27	0.274253	4.46e-10	-0.01129	0.726407	0.148778	0.000562256	0.137925	0.118971
cg00419321	0.250067	4.73e-27	0.292976	2.36e-11	0.169009	1.32e-07	0.17644	4.13e-05	0.213412	1.33e-07
cg04149015	0.25006	4.75e-27	0.239994	5.55e-08	0.038811	0.228867	0.0594642	0.170026	0.112056	0.0741453
cg09065876	0.250051	4.77e-27	0.304083	3.71e-12	0.0215477	0.504208	0.129491	0.00271795	0.153243	0.0754271
cg05017199	0.250031	4.82e-27	0.234014	1.2e-07	-0.153917	1.6e-06	0.151212	0.000454458	0.0770853	0.548874
cg21488876	0.250017	4.85e-27	0.201974	5.31e-06	0.0614009	0.0568151	0.0593391	0.170928	0.105656	0.0197366
cg08947181	0.249963	4.98e-27	0.177647	6.49e-05	0.248054	5.72e-15	0.0725332	0.0940504	0.171207	0.0017171
cg17918558	0.249893	5.15e-27	0.237829	7.36e-08	0.280948	6.29e-19	0.0167053	0.700122	0.183934	0.0277342
cg06414816	0.24989	5.16e-27	0.276029	3.4e-10	0.212812	2.52e-11	0.048875	0.259551	0.183211	0.00440121
cg06434864	-0.249886	5.17e-27	-0.08224	0.066143	-0.264207	0	NA	NA	NA	NA
cg16865291	0.249879	5.18e-27	0.082346	0.0657939	0.0767708	0.0171818	0.0340191	0.432739	0.066828	0.00287865
cg20509869	0.249882	5.18e-27	0.017099	0.702889	0.26233	1.28e-16	0.129329	0.0027519	0.141034	0.0635954
cg20084219	0.249838	5.29e-27	0.316115	4.58e-13	0.190686	2.45e-09	NA	NA	NA	NA
cg13502125	0.249818	5.34e-27	0.232442	1.47e-07	0.13055	4.84e-05	NA	NA	NA	NA
cg21901277	0.249793	5.4e-27	0.115094	0.0100038	0.00381972	0.905766	0.130282	0.00255767	0.0791466	0.0701325
cg13883681	0.249784	5.43e-27	0.216256	1.05e-06	0.014745	0.64767	0.110749	0.0104332	0.11223	0.0659
cg20518446	0.249762	5.49e-27	0.190485	1.8e-05	0.1245	0.000107247	0.11206	0.00955223	0.138649	6.27e-10
cg00346985	0.249749	5.52e-27	0.22322	4.59e-07	0.203195	1.97e-10	0.0856092	0.0480089	0.174448	2.6e-05
cg22753548	-0.249726	5.58e-27	-0.270098	8.31e-10	-0.442994	0	-0.0163005	0.707051	-0.257452	0.0639015
cg11333007	0.24968	5.71e-27	0.113794	0.0108834	-0.377442	0	0.0256002	0.554996	-0.0868312	0.61034
cg03199745	0.249463	6.34e-27	0.179178	5.6e-05	-0.187598	4.46e-09	0.0716883	0.0979543	0.0194281	0.868749
cg10059056	0.249106	7.52e-27	0.12984	0.00363318	0.0131029	0.684667	0.145177	0.000765999	0.0925055	0.0434426
cg04843111	0.249085	7.6e-27	0.283301	1.11e-10	0.101276	0.00165055	0.0507541	0.241657	0.146446	0.0291019
cg18187198	-0.249079	7.62e-27	-0.262572	2.5e-09	-0.219073	6.28e-12	-0.0290033	0.503628	-0.174209	0.0112935
cg22677715	0.249032	7.8e-27	0.003024	0.946229	-0.120714	0.000173402	0.154459	0.000340355	0.0107027	0.898511
cg21848981	-0.248999	7.92e-27	-0.076953	0.0856219	-0.198351	5.33e-10	-0.0996723	0.0212444	-0.130825	0.00147219
cg09850442	0.248983	7.98e-27	-0.050308	0.261519	0.316748	6.97e-24	0.18509	1.67e-05	0.156532	0.160264
cg21493516	0.248924	8.21e-27	0.196982	9.11e-06	-0.105697	0.00101997	0.1031	0.0171602	0.0636914	0.507926
cg22222281	0.24885	8.51e-27	0.205065	3.78e-06	0.0533565	0.0979648	0.118674	0.00603914	0.12291	0.00725863
cg09068286	0.248728	9.02e-27	0.236864	8.34e-08	0.276832	2.11e-18	0.0970503	0.0249148	0.209807	0.000226672
cg03140421	0.248613	9.54e-27	0.259412	3.93e-09	0.0811521	0.0117616	-0.031556	0.466808	0.104322	0.182976
cg08590939	0.248605	9.57e-27	0.261649	2.85e-09	0.223921	2.08e-12	0.109716	0.0111776	0.202783	3.85e-06
cg02726377	0.248572	9.73e-27	0.319892	2.33e-13	0.282117	4.45e-19	0.0852659	0.0489149	0.23639	0.000935407
cg14997592	0.248413	1.05e-26	0.350686	6.48e-16	0.256401	6.38e-16	0.104058	0.0161493	0.244282	0.000426258
cg19098017	0.248405	1.05e-26	0.049323	0.270978	0.00168136	0.958442	0.0319695	0.460987	0.0216912	0.333351
cg14206172	0.248315	1.1e-26	0.278241	2.43e-10	0.249246	4.2e-15	0.171905	6.53e-05	0.239201	7.33e-15
cg07343821	-0.248271	1.12e-26	-0.205687	3.53e-06	-0.117439	0.000259879	-0.0731658	0.0912097	-0.131374	0.000274523
cg12611527	0.248236	1.14e-26	0.036601	0.414129	0.434047	1.62e-45	0.192108	7.8e-06	0.233419	0.0776149
cg13331196	0.248247	1.14e-26	0.191053	1.7e-05	-0.125233	9.76e-05	0.104885	0.0153194	0.0557469	0.584476
cg14382976	0.248203	1.16e-26	0.278071	2.49e-10	0.229026	6.3e-13	0.0528445	0.222789	0.191165	0.00357935
cg05575614	0.248165	1.18e-26	0.212313	1.67e-06	0.0861106	0.00750194	0.188693	1.14e-05	0.159719	0.00019128
cg01611777	-0.248032	1.26e-26	-0.01738	0.698256	-0.192228	1.81e-09	0.0180875	0.676658	-0.0671891	0.348331
cg13546935	0.247945	1.31e-26	0.010705	0.811272	0.330698	5.24e-26	0.135643	0.00167985	0.165427	0.106756
cg10557828	0.247907	1.34e-26	0.301944	5.33e-12	0.115567	0.000326044	0.0749038	0.0837583	0.166038	0.013553
cg16620608	0.247908	1.34e-26	0.185231	3.08e-05	0.262366	1.27e-16	0.0835436	0.0536797	0.182615	0.00111243
cg00873811	0.247867	1.36e-26	0.233622	1.26e-07	0.250845	2.77e-15	0.0668942	0.122606	0.18879	0.00142635
cg04685442	0.24787	1.36e-26	0.229307	2.17e-07	0.222028	3.21e-12	-0.00218336	0.959855	0.153397	0.0388136
cg24126180	-0.247836	1.38e-26	-0.05086	0.256309	-0.0815608	0.0113431	0.0672514	0.120617	-0.0244	0.592173
cg17248924	0.247823	1.39e-26	0.251995	1.11e-08	0.150329	2.79e-06	0.0255709	0.555449	0.144589	0.0174358
cg06711380	0.247809	1.4e-26	0.235696	9.69e-08	0.195802	8.92e-10	0.10949	0.0113468	0.1835	1.92e-07
cg22303909	0.247803	1.41e-26	0.273462	5.02e-10	0.130445	4.91e-05	0.0361015	0.405089	0.148419	0.0211852
cg02247068	0.247782	1.42e-26	0.285672	7.62e-11	0.083646	0.00940681	0.108955	0.0117562	0.160029	0.0119193
cg03466562	0.24766	1.51e-26	0.184414	3.34e-05	0.00522933	0.871252	0.0543717	0.209686	0.0789604	0.140787
cg20559217	0.247645	1.52e-26	0.213033	1.53e-06	0.0351481	0.27587	0.0258383	0.55132	0.0902852	0.120208
cg06817772	-0.247577	1.57e-26	-0.218483	8.1e-07	-0.255871	8.88e-16	-0.0110718	0.798521	-0.166332	0.0311775
cg07188648	-0.247478	1.64e-26	-0.217401	9.21e-07	-0.173869	5.64e-08	-0.0803758	0.0634519	-0.159623	2.64e-05
cg07363543	-0.247433	1.68e-26	-0.068476	0.126233	-0.113085	0.000438096	0.00533821	0.902052	-0.0631264	0.0782624
cg15772924	0.247311	1.78e-26	0.262496	2.53e-09	0.143753	7.52e-06	0.109132	0.011619	0.172214	9.99e-05
cg11808633	0.247225	1.85e-26	0.251721	1.15e-08	0.261778	1.49e-16	-0.0157022	0.717333	0.170828	0.058105
cg16050468	-0.247147	1.92e-26	-0.297111	1.2e-11	-0.257105	4.44e-16	-0.0953569	0.027566	-0.222422	0.000210373
cg05551825	-0.247144	1.93e-26	-0.251498	1.19e-08	-0.116093	0.000305994	NA	NA	NA	NA
cg14896134	0.247098	1.97e-26	0.205927	3.43e-06	-0.215676	1.34e-11	NA	NA	NA	NA
cg09182138	0.247062	2e-26	0.302174	5.13e-12	-0.154895	1.37e-06	0.132341	0.00218028	0.0949971	0.509342
cg06824523	-0.247053	2.01e-26	-0.247863	1.95e-08	-0.145692	5.64e-06	-0.114713	0.0079689	-0.16924	9.34e-06
cg04636402	0.247041	2.02e-26	0.199059	7.29e-06	0.129944	5.25e-05	0.0719516	0.0967244	0.133723	7.77e-05
cg01090161	0.247007	2.06e-26	0.236793	8.42e-08	0.11763	0.000253912	0.194485	5.98e-06	0.180386	2.31e-06
cg14125707	0.246959	2.1e-26	0.215412	1.16e-06	0.311599	3.97e-23	0.100646	0.0200059	0.216314	0.00128927
cg11644479	0.246911	2.15e-26	0.172507	0.000105834	0.136301	2.2e-05	-0.0221549	0.609472	0.0972903	0.0847349
cg17178468	0.246893	2.17e-26	0.253721	8.74e-09	0.168843	1.36e-07	NA	NA	NA	NA
cg00292001	0.246787	2.28e-26	0.260423	3.4e-09	-0.250616	2.89e-15	0.151039	0.000461439	0.0531277	0.755633
cg13316977	0.246757	2.32e-26	0.257715	5e-09	0.193639	1.37e-09	-0.0180486	0.677314	0.147703	0.0611096
cg06397161	0.246738	2.34e-26	0.195363	1.08e-05	0.0765706	0.0174748	NA	NA	NA	NA
cg21749424	0.24665	2.44e-26	0.259444	3.91e-09	0.285008	1.87e-19	0.102677	0.0176241	0.222386	0.000153172
cg01433297	0.24652	2.59e-26	0.284873	8.64e-11	0.221937	3.28e-12	0.13119	0.00238445	0.216775	3.34e-07
cg24279701	-0.246377	2.78e-26	-0.092939	0.0377567	-0.105211	0.00107629	-0.0407829	0.346903	-0.0851477	0.000146202
cg22763739	0.246363	2.79e-26	0.249597	1.54e-08	0.13309	3.43e-05	0.0383908	0.375941	0.14166	0.0124465
cg01700504	0.246333	2.83e-26	0.178665	5.88e-05	0.169622	1.19e-07	0.17187	6.55e-05	0.174223	7.77e-15
cg13695585	0.246324	2.85e-26	0.240676	5.08e-08	0.214959	1.57e-11	0.0774585	0.0737052	0.181642	0.000207427
cg02964065	0.246174	3.06e-26	0.305652	2.84e-12	0.29819	3.16e-21	0.0745479	0.0852429	0.233668	0.00207129
cg08739828	0.246172	3.06e-26	0.316483	4.29e-13	0.168818	1.37e-07	0.110723	0.0104513	0.201692	0.000617082
cg18294646	0.245956	3.39e-26	0.208566	2.55e-06	0.140001	1.3e-05	0.0292075	0.500628	0.127327	0.00859853
cg14991769	0.245847	3.57e-26	0.253736	8.72e-09	-0.0443103	0.169461	0.126995	0.00328543	0.112232	0.223182
cg12406703	0.245792	3.66e-26	0.322164	1.54e-13	-0.025995	0.420374	0.115898	0.00734078	0.139841	0.187972
cg17775765	0.245763	3.71e-26	0.294941	1.71e-11	0.068786	0.032815	0.195328	5.44e-06	0.187625	0.00825749
cg26993102	0.24576	3.72e-26	0.23188	1.57e-07	0.146978	4.65e-06	0.183053	2.08e-05	0.182347	1.37e-12
cg00673006	-0.245725	3.78e-26	0.040576	0.365252	-0.219425	5.8e-12	-0.0314653	0.46809	-0.0735627	0.382764
cg05593775	0.2456	4.01e-26	0.244646	3e-08	0.0930572	0.0038488	0.0783989	0.0702621	0.138176	0.00679551
cg18747408	-0.245511	4.19e-26	-0.13158	0.00320178	-0.0392902	0.223168	0.0253244	0.559267	-0.047562	0.250643
cg22591384	0.245454	4.3e-26	0.233256	1.32e-07	0.204459	1.51e-10	0.0279725	0.518919	0.158603	0.0101815
cg11194698	0.245364	4.49e-26	0.28548	7.85e-11	0.273271	5.92e-18	0.0989579	0.0221946	0.225651	0.000164811
cg03357547	0.245109	5.06e-26	0.290703	3.41e-11	0.251259	2.49e-15	0.0712026	0.100257	0.209883	0.00137078
cg18735956	0.245075	5.14e-26	0.238921	6.39e-08	-0.0586835	0.0687157	0.0967692	0.025339	0.0919592	0.310458
cg21820656	0.244947	5.47e-26	0.243035	3.72e-08	-0.0945126	0.00332792	0.12874	0.00287844	0.0924575	0.386175
cg13125506	0.24494	5.48e-26	0.298013	1.03e-11	0.237346	8.48e-14	NA	NA	NA	NA
cg09214243	0.244924	5.52e-26	0.280818	1.63e-10	0.240291	4.09e-14	0.049557	0.252954	0.195137	0.00461887
cg18856731	0.244903	5.58e-26	0.23941	5.99e-08	0.336431	6.51e-27	0.127891	0.00307036	0.243216	0.000304401
cg13762320	0.244885	5.63e-26	0.195663	1.05e-05	0.0441452	0.171058	0.00295808	0.945629	0.079996	0.142324
cg08832227	0.244868	5.67e-26	0.217726	8.86e-07	0.0216345	0.502493	0.0961999	0.0262172	0.110147	0.0614209
cg24308847	0.244686	6.18e-26	0.252333	1.06e-08	-0.0411023	0.202529	0.116362	0.00710712	0.109174	0.224636
cg21667367	0.244638	6.32e-26	0.028881	0.519365	0.143132	8.24e-06	0.131799	0.00227426	0.106104	0.00248129
cg16345647	0.244596	6.45e-26	0.268262	1.09e-09	0.017025	0.597724	NA	NA	NA	NA
cg16913064	0.244561	6.56e-26	0.304785	3.29e-12	0.089493	0.00545033	0.162949	0.000155587	0.187059	0.00479912
cg06760077	0.244548	6.6e-26	0.065162	0.145679	0.189054	3.37e-09	0.0647776	0.134922	0.111353	0.0152462
cg01031101	0.244543	6.61e-26	0.291716	2.89e-11	-0.0452127	0.160932	0.0813548	0.0602865	0.110543	0.277707
cg03131358	0.244541	6.62e-26	0.176233	7.44e-05	-0.0323862	0.315391	0.0853563	0.048675	0.0741517	0.245133
cg03127244	0.244472	6.84e-26	0.261354	2.98e-09	0.135	2.63e-05	0.0323312	0.455928	0.144531	0.0188765
cg25923214	0.244391	7.1e-26	0.171579	0.000115428	-0.132021	3.96e-05	0.18389	1.9e-05	0.0738712	0.515145
cg22079902	0.244313	7.37e-26	0.278399	2.37e-10	0.190393	2.6e-09	0.0389321	0.369243	0.172604	0.00865139
cg12165772	0.244284	7.47e-26	0.209569	2.28e-06	0.133425	3.27e-05	0.0805321	0.0629377	0.141094	4.61e-05
cg08331981	0.24427	7.52e-26	0.278653	2.28e-10	0.214797	1.63e-11	0.137688	0.00142516	0.213942	3.19e-08
cg00422488	-0.244253	7.58e-26	-0.263386	2.22e-09	-0.40176	0	-0.137417	0.00145673	-0.279729	0.00153199
cg18694169	0.24417	7.88e-26	0.280499	1.71e-10	0.04568	0.156644	0.0457258	0.29155	0.12483	0.101519
cg03446244	0.244164	7.91e-26	0.220602	6.29e-07	0.220498	4.55e-12	0.111897	0.00965778	0.189468	1.39e-07
cg26707664	0.244127	8.04e-26	0.185872	2.89e-05	0.203808	1.73e-10	0.128207	0.00299758	0.180803	4.88e-15
cg00760562	0.244097	8.16e-26	0.293699	2.1e-11	0.241597	2.95e-14	0.034444	0.42701	0.19508	0.0104626
cg21387281	0.244048	8.35e-26	0.291874	2.82e-11	-0.0100695	0.754978	0.139711	0.00120862	0.141762	0.125929
cg03634479	-0.243896	8.97e-26	-0.208616	2.54e-06	-0.254448	1.11e-15	-0.114015	0.00836087	-0.19864	6.26e-06
cg19103219	-0.243865	9.1e-26	-0.21664	1.01e-06	-0.215174	1.5e-11	NA	NA	NA	NA
cg12666727	-0.243841	9.2e-26	-0.097847	0.0286913	-0.351693	0	-0.0303584	0.483894	-0.166896	0.135606
cg27267310	0.243836	9.22e-26	0.262318	2.59e-09	0.0502322	0.119286	0.0826666	0.0562507	0.131602	0.0452793
cg09739413	0.243812	9.33e-26	0.318286	3.11e-13	0.183376	9.93e-09	0.0583344	0.178301	0.190685	0.00713961
cg25778892	-0.24379	9.43e-26	-0.219012	7.61e-07	-0.288692	0	-0.0144062	0.739782	-0.179493	0.0361302
cg15582789	0.243777	9.48e-26	0.176952	6.94e-05	-0.172458	7.24e-08	0.103377	0.0168622	0.034493	0.765516
cg19149691	0.243689	9.88e-26	0.311333	1.06e-12	0.334409	1.37e-26	0.118867	0.00595698	0.264497	0.000198276
cg00730820	0.243676	9.94e-26	0.207269	2.96e-06	-0.0221063	0.493218	0.0680527	0.116246	0.0828848	0.226861
cg09190051	0.243649	1.01e-25	0.221015	5.99e-07	0.197773	5.99e-10	-0.0166318	0.701378	0.137066	0.0599839
cg09419900	0.243645	1.01e-25	0.229553	2.11e-07	0.00648027	0.840825	0.0818482	0.0587413	0.104849	0.117439
cg10841253	0.243644	1.01e-25	0.231378	1.68e-07	0.00718397	0.82381	NA	NA	NA	NA
cg23316648	-0.243646	1.01e-25	-0.156803	0.000432773	-0.175216	4.43e-08	-0.0756465	0.0807278	-0.141036	5.01e-06
cg23612557	0.243625	1.02e-25	0.219003	7.62e-07	0.0115117	0.721255	0.0592511	0.171564	0.0952477	0.128742
cg18888461	0.243579	1.04e-25	0.180732	4.81e-05	-0.00428156	0.894435	0.06948	0.108769	0.0794603	0.150251
cg18527241	-0.24346	1.1e-25	-0.105004	0.0188454	-0.1278	6.98e-05	0.060281	0.164225	-0.0596146	0.309581
cg19238521	-0.243414	1.12e-25	-0.228742	2.33e-07	-0.196478	7.78e-10	NA	NA	NA	NA
cg19433091	-0.24338	1.14e-25	-0.169472	0.000140316	-0.155428	1.26e-06	-0.160573	0.000194459	-0.161709	5.52e-13
cg16143502	0.243352	1.16e-25	0.367738	1.86e-17	0.2839	2.61e-19	NA	NA	NA	NA
cg03164928	-0.243304	1.18e-25	-0.196508	9.59e-06	-0.308303	0	0.0011488	0.978871	-0.173642	0.0717609
cg10973146	0.243307	1.18e-25	0.256648	5.81e-09	0.264625	6.79e-17	0.191277	8.55e-06	0.247579	0
cg23579062	0.243296	1.19e-25	0.249777	1.5e-08	0.0935061	0.00368074	0.125926	0.00355985	0.155201	0.00125815
cg01963297	-0.243219	1.23e-25	-0.301212	6.03e-12	-0.337465	0	-0.0419526	0.333238	-0.235753	0.013855
cg23111338	0.243227	1.23e-25	0.271713	6.53e-10	0.0429733	0.182716	NA	NA	NA	NA
cg14441480	0.24321	1.24e-25	0.334318	1.6e-14	0.158768	7.35e-07	0.059968	0.16643	0.188402	0.0136726
cg23951474	0.243206	1.24e-25	0.17763	6.5e-05	0.287546	8.66e-20	0.0806181	0.0626561	0.187837	0.00447219
cg12787209	-0.243181	1.25e-25	-0.064311	0.151024	-0.0730363	0.0234169	0.0983309	0.0230588	-0.0146811	0.787365
cg25918716	0.243189	1.25e-25	0.267701	1.18e-09	0.122721	0.000134642	0.149286	0.000537968	0.179239	7.38e-05
cg06686742	0.243178	1.26e-25	0.335066	1.39e-14	0.260407	2.16e-16	0.128045	0.0030348	0.248032	2.29e-05
cg23398508	-0.243136	1.28e-25	-0.067387	0.132384	-0.0759167	0.0184627	0.0434351	0.316422	-0.0360674	0.3375
cg16519487	0.243022	1.35e-25	0.155322	0.000491075	-0.285599	0	0.113686	0.00855174	-0.00886931	0.954599
cg09808235	-0.24299	1.37e-25	-0.258428	4.52e-09	-0.279687	0	-0.0779684	0.0718217	-0.211511	0.00117572
cg25259944	0.242938	1.41e-25	0.235809	9.55e-08	0.181144	1.51e-08	NA	NA	NA	NA
cg07971863	0.242827	1.48e-25	0.24803	1.91e-08	0.0576658	0.0736689	-0.0119606	0.782737	0.0984971	0.173857
cg03014634	0.242569	1.67e-25	0.218689	7.91e-07	0.0768888	0.0170111	0.143094	0.000913096	0.143511	0.000891118
cg07820064	0.242562	1.68e-25	-0.032733	0.465204	-0.156939	9.87e-07	0.104298	0.0159049	-0.0306775	0.701066
cg00378510	-0.24254	1.69e-25	-0.157956	0.000391956	-0.448754	0	-0.00329937	0.939367	-0.216356	0.15549
cg25943719	0.242493	1.73e-25	0.351321	5.7e-16	0.268651	2.21e-17	0.186408	1.45e-05	0.276336	3.04e-09
cg17328665	0.24246	1.76e-25	0.233814	1.23e-07	0.253284	1.46e-15	0.0124081	0.774825	0.171088	0.0268748
cg26183870	0.24246	1.76e-25	0.229082	2.24e-07	0.175424	4.27e-08	0.0888928	0.0400312	0.166659	1.31e-05
cg22196260	0.242431	1.78e-25	0.270596	7.71e-10	0.1149	0.000353148	0.0710781	0.100853	0.153022	0.00780493
cg24328774	0.242377	1.83e-25	0.16816	0.000158291	0.0874452	0.00662159	0.145059	0.000773725	0.126457	9.23e-07
cg23880736	-0.242338	1.86e-25	-0.261717	2.83e-09	-0.233852	1.99e-13	-0.0859706	0.0470702	-0.198508	0.000178013
cg22889142	0.242239	1.95e-25	0.235225	1.03e-07	0.268421	2.35e-17	0.0950028	0.0281501	0.205499	0.000188443
cg20892847	0.242169	2.01e-25	0.246911	2.22e-08	0.239534	4.94e-14	NA	NA	NA	NA
cg01355392	-0.24215	2.03e-25	-0.24212	4.2e-08	-0.150223	2.84e-06	-0.194811	5.77e-06	-0.19172	1.27e-11
cg02717339	0.242144	2.04e-25	0.147002	0.000978088	0.103902	0.00124283	0.111223	0.0101071	0.117185	1.73e-07
cg14843341	0.242145	2.04e-25	0.255086	7.23e-09	-0.127208	7.54e-05	0.0938953	0.030046	0.0741348	0.529937
cg08639948	0.242108	2.07e-25	0.29717	1.18e-11	0.205675	1.17e-10	0.0554944	0.200415	0.190212	0.00426715
cg12959079	0.242109	2.07e-25	0.149555	0.00079462	-0.0330974	0.304876	0.0807009	0.062386	0.0627922	0.267691
cg04981056	0.241994	2.18e-25	0.184379	3.35e-05	0.161601	4.62e-07	0.112912	0.00901536	0.155585	3.95e-12
cg21686577	0.241968	2.21e-25	0.204858	3.87e-06	-0.0352055	0.275086	0.0884323	0.0410774	0.0845524	0.245574
cg26687119	0.241902	2.28e-25	0.264953	1.77e-09	0.230725	4.21e-13	0.149664	0.000520536	0.219956	2.05e-11
cg11507052	0.241878	2.31e-25	0.31106	1.12e-12	0.228468	7.19e-13	0.121187	0.00504398	0.225109	1.81e-05
cg13411784	0.241806	2.38e-25	0.235059	1.05e-07	-0.00440418	0.89143	0.0489011	0.259296	0.0924915	0.202129
cg07388493	0.241681	2.53e-25	0.24298	3.75e-08	0.108962	0.00070654	-0.00605204	0.889034	0.116488	0.0793444
cg01327602	-0.24158	2.65e-25	-0.306387	2.51e-12	-0.340213	0	-0.0735324	0.0895954	-0.249372	0.0040983
cg14086013	0.241582	2.65e-25	0.268373	1.07e-09	0.170779	9.71e-08	0.136103	0.00161916	0.192528	3.51e-07
cg16829998	-0.241512	2.73e-25	-0.240759	5.02e-08	-0.15676	1.02e-06	-0.0777496	0.0726249	-0.159776	0.000265767
cg18532215	0.241515	2.73e-25	0.266546	1.4e-09	0.160806	5.27e-07	0.0554137	0.201071	0.163074	0.00414348
cg22194188	0.241486	2.77e-25	0.24968	1.52e-08	0.157171	9.51e-07	0.0469931	0.278369	0.153194	0.00495202
cg03623878	-0.241382	2.9e-25	-0.041761	0.351399	-0.0569661	0.0772408	-0.0300814	0.487894	-0.0460083	0.0401806
cg17659920	0.241199	3.16e-25	0.169739	0.00013691	0.195764	8.98e-10	0.102261	0.0180912	0.162398	1.66e-08
cg13756273	0.241171	3.2e-25	0.260558	3.34e-09	0.0664688	0.0391812	0.06651	0.124774	0.131187	0.0371175
cg00243574	-0.241142	3.25e-25	-0.158889	0.000361568	-0.380554	0	-0.13168	0.0022954	-0.233112	0.011991
cg09174870	0.241077	3.34e-25	0.213879	1.39e-06	0.173048	6.52e-08	0.17415	5.21e-05	0.185691	2.22e-16
cg19187682	0.241046	3.39e-25	0.299301	8.31e-12	0.0810834	0.0118333	0.172395	6.22e-05	0.185403	0.00581552
cg23166988	0.240899	3.63e-25	0.301053	6.2e-12	0.00122785	0.969645	0.0704668	0.103825	0.12576	0.171059
cg22244039	-0.240802	3.8e-25	-0.218619	7.97e-07	-0.317545	0	NA	NA	NA	NA
cg26149485	0.240634	4.11e-25	0.250599	1.34e-08	0.258022	4.13e-16	0.0534182	0.2178	0.192502	0.00402826
cg16216407	0.24054	4.29e-25	0.273058	5.34e-10	0.291999	2.2e-20	0.0980926	0.0233948	0.228021	0.000306927
cg22953865	0.240435	4.5e-25	0.283541	1.07e-10	0.208434	6.51e-11	0.0615164	0.155736	0.188405	0.00227144
cg14984126	-0.240364	4.66e-25	-0.234367	1.15e-07	-0.353635	0	-0.118295	0.00620372	-0.24447	0.00144179
cg12894984	0.240346	4.69e-25	0.203397	4.55e-06	0.043191	0.180507	0.0986396	0.0226298	0.112523	0.019258
cg17724687	0.240343	4.7e-25	0.233908	1.22e-07	0.213383	2.23e-11	0.0199344	0.645789	0.159328	0.0158078
cg18877667	0.240316	4.76e-25	0.26823	1.1e-09	0.236777	9.75e-14	0.111749	0.00975499	0.210531	5.56e-06
cg02013274	0.240299	4.8e-25	-0.01316	0.7691	0.0976972	0.00240465	0.0703494	0.104404	0.056903	0.0832619
cg25746923	0.240219	4.98e-25	0.217367	9.24e-07	0.0257467	0.424829	0.139123	0.00126827	0.125722	0.0347388
cg00025211	0.240208	5e-25	0.21711	9.53e-07	-0.0418054	0.194908	0.0832926	0.0544054	0.0850981	0.276372
cg06877024	-0.240202	5.02e-25	-0.26601	1.52e-09	-0.185342	6.86e-09	-0.22296	1.93e-07	-0.22108	0
cg00039463	0.240192	5.04e-25	0.253505	9e-09	0.166382	2.07e-07	-0.00231993	0.957346	0.141745	0.0433364
cg12793711	-0.240177	5.08e-25	-0.223163	4.62e-07	-0.168278	1.5e-07	-0.128781	0.00286956	-0.17367	5.52e-12
cg03923438	0.240169	5.09e-25	0.217664	8.92e-07	0.188299	3.9e-09	0.103219	0.0170324	0.173017	1.06e-07
cg06753439	0.240133	5.18e-25	0.191291	1.66e-05	-0.0111391	0.72992	0.0804079	0.063346	0.0847233	0.163364
cg11641395	0.240074	5.32e-25	0.258462	4.5e-09	0.128799	6.11e-05	0.0354793	0.413239	0.142303	0.0179222
cg24392955	0.240063	5.35e-25	0.244231	3.18e-08	-0.128455	6.4e-05	0.080516	0.0629904	0.0653153	0.568123
cg07293445	0.240043	5.4e-25	0.168601	0.000152014	0.0413564	0.199751	0.118489	0.00611882	0.105306	0.00767116
cg01210663	-0.24001	5.48e-25	-0.083879	0.0609012	-0.0807064	0.0122335	0.0468515	0.279821	-0.0413882	0.3186
cg25571880	0.239964	5.6e-25	0.026039	0.56132	0.173797	5.71e-08	0.0869994	0.0444819	0.100471	0.027934
cg24360241	0.239922	5.71e-25	0.013957	0.755553	0.245081	1.22e-14	0.0924837	0.0326203	0.121527	0.0999578
cg06942197	0.239888	5.8e-25	0.06231	0.16418	-0.309563	0	0.0961692	0.0262654	-0.0549939	0.705285
cg07004999	0.239859	5.88e-25	0.228525	2.4e-07	0.18987	2.88e-09	0.110967	0.0102819	0.179412	3.73e-08
cg00937681	0.239793	6.06e-25	0.353122	3.95e-16	0.187069	4.94e-09	0.120109	0.0054511	0.225092	0.000848122
cg24955895	-0.239744	6.2e-25	-0.078375	0.0799742	-0.0947698	0.00324286	0.0149123	0.730987	-0.0563415	0.0963009
cg06916011	-0.239721	6.26e-25	-0.2829	1.18e-10	-0.41329	0	-0.0408591	0.346003	-0.258241	0.0316507
cg18310639	-0.239712	6.29e-25	-0.167307	0.000171098	-0.0728734	0.0237285	-0.148036	0.000599631	-0.123893	8.06e-05
cg14466942	0.239697	6.33e-25	0.268475	1.06e-09	0.311078	4.73e-23	0.1352	0.00174018	0.246531	1.23e-05
cg02714303	-0.239671	6.41e-25	-0.238973	6.35e-08	-0.109207	0.000687062	NA	NA	NA	NA
cg03934782	0.239659	6.44e-25	0.219656	7.05e-07	-0.0196175	0.543159	0.0833236	0.0543153	0.0932427	0.194543
cg19341652	-0.239496	6.95e-25	-0.225647	3.42e-07	-0.267397	0	-0.155916	0.000298414	-0.224568	1.83e-10
cg02393727	0.239469	7.04e-25	0.277588	2.68e-10	0.139139	1.47e-05	NA	NA	NA	NA
cg13850871	0.239347	7.44e-25	0.185853	2.89e-05	0.00299616	0.926017	0.0331576	0.444489	0.071964	0.195304
cg18391323	0.239314	7.55e-25	0.248959	1.68e-08	-0.0422925	0.189752	0.134367	0.00185917	0.113662	0.210444
cg16731266	0.239301	7.6e-25	0.305071	3.14e-12	0.292591	1.83e-20	0.0302393	0.485612	0.216416	0.0148355
cg22501388	0.239296	7.62e-25	0.19634	9.76e-06	0.144979	6.27e-06	0.115162	0.00772544	0.151075	1.61e-11
cg27190138	-0.239291	7.64e-25	-0.09209	0.0395506	-0.231693	3.34e-13	-0.0618202	0.1537	-0.133213	0.0226601
cg13897914	0.239263	7.73e-25	0.236149	9.14e-08	0.0788914	0.0143327	0.103578	0.0166497	0.138076	0.00452753
cg21195491	0.2392	7.96e-25	0.254653	7.67e-09	0.279756	8.96e-19	0.00862167	0.842443	0.18659	0.0321691
cg14738273	0.239121	8.26e-25	0.22969	2.07e-07	0.07533	0.01939	NA	NA	NA	NA
cg17631390	0.239046	8.55e-25	0.262685	2.46e-09	0.0537488	0.0955174	0.107017	0.0133498	0.140844	0.0271258
cg23022809	0.238982	8.8e-25	0.29944	8.12e-12	0.0982964	0.00225966	0.161479	0.000178675	0.187412	0.00251583
cg20068320	0.238972	8.84e-25	0.157517	0.000407063	-0.324063	0	0.088296	0.0413916	-0.0307282	0.854315
cg14643075	0.238928	9.02e-25	0.207713	2.81e-06	0.177212	3.09e-08	0.0897408	0.0381636	0.161124	1.43e-06
cg27143204	0.238894	9.16e-25	0.22369	4.34e-07	0.174199	5.32e-08	0.0934329	0.0308694	0.165929	2.98e-06
cg08550421	-0.238877	9.24e-25	-0.186564	2.69e-05	-0.263438	0	0.0368706	0.39515	-0.141886	0.126675
cg07731146	0.238795	9.59e-25	0.097719	0.0289012	-0.0226803	0.482057	0.0992761	0.0217669	0.0539507	0.221784
cg23266594	0.238766	9.72e-25	0.183429	3.69e-05	-0.0775728	0.0160507	0.148131	0.000594707	0.0835542	0.349096
cg04362002	0.238757	9.76e-25	0.266402	1.43e-09	0.142185	9.46e-06	0.0344086	0.427487	0.14955	0.0164862
cg06362282	0.238737	9.85e-25	0.181625	4.41e-05	-0.0113561	0.724868	0.131311	0.00236214	0.0983987	0.115967
cg25311470	-0.238679	1.01e-24	-0.135421	0.00240927	-0.186021	6.03e-09	-0.0745645	0.0851729	-0.137756	6.15e-05
cg04519487	0.23866	1.02e-24	0.257987	4.81e-09	-0.31167	0	0.0387698	0.371244	-0.00758524	0.966426
cg27488503	-0.238508	1.09e-24	-0.213347	1.48e-06	-0.16672	1.96e-07	-0.127787	0.00309463	-0.169692	3.89e-14
cg03127898	0.238422	1.14e-24	0.192628	1.44e-05	0.0751875	0.0196214	0.169915	7.95e-05	0.14233	0.000319205
cg09373148	0.238299	1.2e-24	0.260787	3.23e-09	0.269638	1.67e-17	0.0602798	0.164234	0.202573	0.00313776
cg27292818	-0.238311	1.2e-24	-0.174524	8.75e-05	-0.388418	0	-0.0182217	0.674395	-0.202838	0.0955086
cg07957491	0.238279	1.22e-24	0.22971	2.07e-07	0.13672	2.07e-05	0.0744108	0.0858202	0.147382	0.000439853
cg16783571	0.238156	1.29e-24	0.290173	3.71e-11	0.270691	1.24e-17	0.0935397	0.0306774	0.22446	0.000281618
cg25360180	0.238131	1.3e-24	0.199958	6.62e-06	-0.0154454	0.632143	0.0300968	0.487671	0.0700051	0.281124
cg08869244	0.238103	1.32e-24	0.155391	0.00048817	-0.0266056	0.409539	0.201347	2.73e-06	0.109045	0.153932
cg01711322	0.238023	1.37e-24	0.263639	2.14e-09	0.176294	3.65e-08	-0.0649356	0.133971	0.128017	0.165678
cg03237316	-0.237986	1.39e-24	-0.224352	4e-07	-0.288849	0	-0.124479	0.00396429	-0.219707	2.41e-05
cg22563390	-0.237955	1.41e-24	-0.17402	9.18e-05	-0.196437	7.85e-10	-0.0371123	0.392057	-0.139492	0.00532893
cg20972453	0.237888	1.45e-24	0.18001	5.16e-05	0.10645	0.000937941	0.14544	0.000749057	0.136211	1.24e-09
cg25516803	0.23788	1.46e-24	0.21857	8.02e-07	0.0127976	0.691634	0.0824155	0.0570055	0.103065	0.0948891
cg12957265	0.237852	1.48e-24	0.183313	3.73e-05	-0.00756949	0.814522	0.105306	0.0149116	0.0913065	0.121145
cg18541581	0.237744	1.55e-24	0.13748	0.00206236	0.0467649	0.147023	0.139507	0.00122907	0.102618	0.00224329
cg00197058	0.237731	1.56e-24	0.275954	3.44e-10	0.175921	3.91e-08	0.0949377	0.0282586	0.184549	0.000178179
cg25309343	0.237726	1.57e-24	0.217322	9.29e-07	0.0399471	0.215519	0.113565	0.00862271	0.121601	0.0229727
cg20113012	0.237659	1.61e-24	0.169851	0.000135505	-0.323825	0	0.128827	0.00285952	-0.0126781	0.942738
cg10972127	-0.237657	1.62e-24	-0.239467	5.95e-08	-0.155391	1.26e-06	-0.0123353	0.77611	-0.137799	0.0255728
cg10082647	0.23758	1.67e-24	0.269352	9.28e-10	0.229605	5.49e-13	-0.00153369	0.971794	0.170143	0.0364274
cg01311995	0.237559	1.69e-24	0.160843	0.000304917	-0.103431	0.00130826	0.211845	7.81e-07	0.0895046	0.404484
cg19243826	0.237396	1.82e-24	0.175296	8.13e-05	-0.211577	3.3e-11	0.0791938	0.0674552	0.012394	0.921906
cg21846177	0.237372	1.84e-24	0.329608	3.9e-14	0.153284	1.76e-06	0.144141	0.000836226	0.211921	0.000431854
cg03507326	0.23736	1.85e-24	0.225942	3.3e-07	0.134531	2.81e-05	0.0136084	0.753713	0.126093	0.0266157
cg04503319	0.237361	1.85e-24	0.157175	0.000419191	-0.00982299	0.760792	0.0963393	0.0259998	0.0780933	0.133782
cg17525411	0.237264	1.93e-24	0.158243	0.000382374	0.00303824	0.924981	0.144418	0.000816835	0.0991508	0.0680487
cg26051413	0.237245	1.95e-24	0.194148	1.23e-05	-0.0116354	0.718387	-0.0125351	0.772581	0.0554801	0.397675
cg23146346	0.237186	2e-24	0.290106	3.75e-11	0.326966	1.99e-25	0.0542777	0.210476	0.232	0.00843762
cg19398269	0.237169	2.02e-24	0.340365	5.01e-15	0.314861	1.32e-23	0.0295404	0.495757	0.237337	0.0163245
cg06888460	0.237073	2.11e-24	0.176359	7.35e-05	0.217432	9.08e-12	0.0295507	0.495607	0.144965	0.0129255
cg20020844	0.237064	2.12e-24	0.248308	1.84e-08	0.257944	4.22e-16	0.0377406	0.384085	0.186346	0.0093703
cg13183298	-0.23692	2.26e-24	-0.212862	1.56e-06	-0.22418	1.96e-12	-0.150376	0.000489088	-0.204242	0
cg01345136	-0.236904	2.28e-24	-0.248859	1.7e-08	-0.305562	0	0.00359502	0.933946	-0.189894	0.0518116
cg08961832	0.236899	2.28e-24	0.145063	0.00114265	0.0559487	0.0826843	0.047938	0.268808	0.0791408	0.00663471
cg22162848	0.236903	2.28e-24	0.201325	5.71e-06	0.0791316	0.0140378	-0.0589723	0.173593	0.0744744	0.27946
cg13951797	-0.236845	2.34e-24	-0.217564	9.03e-07	-0.265832	0	-0.220843	2.53e-07	-0.246769	0
cg10253847	0.236838	2.35e-24	0.253093	9.53e-09	0.0778079	0.0157317	0.0519776	0.230483	0.127685	0.0341289
cg17311587	-0.236737	2.46e-24	-0.143745	0.00126881	-0.197118	6.84e-10	0.00675514	0.876241	-0.114581	0.0671124
cg21139325	0.236677	2.52e-24	0.301718	5.54e-12	0.24918	4.27e-15	0.0629998	0.145985	0.210239	0.00263113
cg17339910	-0.23667	2.53e-24	-0.20126	5.75e-06	-0.28241	0	0.0261585	0.546396	-0.157355	0.100398
cg07318204	0.236652	2.55e-24	0.257511	5.14e-09	0.229792	5.26e-13	0.13438	0.00185726	0.21213	4.02e-09
cg04502620	0.236637	2.57e-24	0.252626	1.02e-08	0.230147	4.83e-13	0.122404	0.00461713	0.206629	1.25e-07
cg10599571	0.236578	2.64e-24	0.286769	6.4e-11	0.0803198	0.0126564	0.0348375	0.421745	0.135383	0.0668293
cg06023345	-0.236573	2.65e-24	-0.187581	2.43e-05	-0.218321	7.44e-12	-0.108506	0.0121093	-0.177589	1.94e-07
cg26645709	0.236562	2.66e-24	0.257969	4.82e-09	0.25852	3.61e-16	0.0314096	0.468879	0.187732	0.012256
cg05113558	0.236521	2.71e-24	0.283654	1.05e-10	0.173495	6.02e-08	0.0727453	0.0930903	0.179295	0.00171309
cg05833851	0.236439	2.81e-24	0.276425	3.21e-10	-0.0941601	0.00344784	-0.026866	0.535595	0.0528026	0.640595
cg24496847	-0.236404	2.86e-24	-0.129694	0.00367166	-0.145613	5.71e-06	-0.0131003	0.762628	-0.0993295	0.0166822
cg10272954	0.236398	2.87e-24	0.193186	1.36e-05	-0.00654358	0.839291	0.100532	0.0201484	0.0935988	0.124155
cg07715777	0.236385	2.88e-24	0.220955	6.03e-07	0.0947839	0.00323826	0.0517609	0.232434	0.121966	0.0101723
cg05661838	0.236361	2.91e-24	0.213843	1.4e-06	0.235404	1.36e-13	NA	NA	NA	NA
cg04566512	0.236318	2.97e-24	0.197153	8.95e-06	0.182944	1.08e-08	0.0501201	0.247596	0.146528	0.00120546
cg06897661	0.236256	3.06e-24	0.143293	0.00131494	0.201937	2.55e-10	0.19829	3.89e-06	0.188655	0
cg09556700	0.236204	3.13e-24	0.326567	6.87e-14	0.144368	6.86e-06	0.0399931	0.356329	0.173959	0.0283017
cg05485462	0.236191	3.15e-24	0.272986	5.4e-10	0.236819	9.65e-14	0.042363	0.328526	0.188733	0.00641771
cg25985959	0.23619	3.15e-24	0.255978	6.38e-09	0.222186	3.1e-12	0.112027	0.00957352	0.201063	1.52e-06
cg26027669	-0.236193	3.15e-24	-0.13085	0.00337667	-0.0177159	0.582941	0.0178251	0.681089	-0.0416043	0.312922
cg05609159	0.236183	3.16e-24	0.01256	0.779355	0.193354	1.45e-09	NA	NA	NA	NA
cg10581837	-0.236096	3.29e-24	-0.230885	1.78e-07	-0.111186	0.000547069	-0.0288544	0.505822	-0.124226	0.0219944
cg18500300	0.236007	3.42e-24	0.261762	2.81e-09	-0.131615	4.19e-05	0.098223	0.0232104	0.0765281	0.529576
cg24117274	0.235967	3.48e-24	0.198593	7.67e-06	0.188571	3.7e-09	0.135351	0.00171943	0.178802	1.55e-15
cg12600749	0.235924	3.55e-24	0.171488	0.000116403	0.0384567	0.233148	0.203778	2.06e-06	0.136184	0.0148986
cg26516004	0.235927	3.55e-24	0.200286	6.39e-06	0.211215	3.57e-11	0.0275442	0.525343	0.149932	0.0110722
cg05747695	-0.235888	3.61e-24	-0.057579	0.198668	-0.0220547	0.494227	-0.0271998	0.530536	-0.0323116	0.149573
cg04857672	-0.235815	3.73e-24	-0.047247	0.291689	-0.177729	2.82e-08	0.0457825	0.290952	-0.0627253	0.369785
cg08951638	0.235701	3.93e-24	0.307703	2e-12	0.275271	3.32e-18	0.124151	0.00406164	0.242696	1.31e-05
cg10238080	0.235704	3.93e-24	0.215178	1.19e-06	0.0918788	0.00432352	0.113811	0.00847849	0.137505	0.000281012
cg06588556	0.235572	4.17e-24	0.180263	5.04e-05	0.143918	7.34e-06	0.0335347	0.439324	0.12117	0.00345729
cg18098722	0.235529	4.25e-24	0.217694	8.89e-07	0.269482	1.74e-17	0.0952746	0.0277008	0.200127	0.000248896
cg05741611	0.235507	4.29e-24	0.072935	0.10332	-0.0948281	0.00322386	0.0936706	0.0304436	0.0211267	0.746058
cg04015777	0.235426	4.45e-24	0.266126	1.49e-09	-0.0217073	0.501055	0.0171304	0.692873	0.0876969	0.324107
cg24213669	0.235417	4.47e-24	0.009317	0.835369	0.239582	4.88e-14	0.138887	0.00129287	0.133734	0.0550198
cg16547629	0.235398	4.51e-24	0.182271	4.13e-05	-0.082971	0.0099987	0.16469	0.000131864	0.0871186	0.352985
cg27202913	-0.235339	4.63e-24	-0.171357	0.000117839	-0.22626	1.21e-12	-0.0836873	0.0532679	-0.165734	0.000177123
cg15006681	0.235335	4.64e-24	0.215269	1.18e-06	0.236459	1.05e-13	0.0450911	0.298306	0.169951	0.00531836
cg07539583	0.235314	4.68e-24	0.288111	5.17e-11	0.295558	7.25e-21	0.0252197	0.560894	0.209763	0.0184739
cg12716639	0.235289	4.74e-24	0.273804	4.77e-10	0.260723	1.99e-16	0.121298	0.00500332	0.224715	3.46e-06
cg12656312	-0.235275	4.77e-24	-0.167286	0.000171422	-0.134537	2.81e-05	-0.163216	0.0001517	-0.151576	1.38e-11
cg21043657	0.235229	4.87e-24	0.204737	3.92e-06	0.183761	9.24e-09	0.00703323	0.871189	0.134605	0.0256315
cg23198623	-0.235187	4.96e-24	0.098498	0.0276419	-0.0986188	0.00218501	-0.217098	4.07e-07	-0.0742814	0.377773
cg15451853	-0.235073	5.22e-24	-0.199484	6.97e-06	-0.217422	9.1e-12	-0.019901	0.646343	-0.149248	0.0176728
cg11177833	0.235064	5.24e-24	0.224253	4.05e-07	0.0908475	0.0047818	0.0957435	0.0269402	0.135163	0.00149941
cg19164987	0.23502	5.35e-24	0.18445	3.33e-05	-0.190032	2.79e-09	0.128321	0.00297183	0.0396048	0.756188
cg04024827	0.235006	5.38e-24	0.254074	8.32e-09	0.154905	1.37e-06	0.134833	0.00179173	0.180839	3.21e-07
cg00290758	0.234968	5.48e-24	0.152053	0.000646399	0.0434162	0.178242	0.0823053	0.0573391	0.0874607	0.00672694
cg11985839	0.234955	5.51e-24	0.208528	2.56e-06	0.0995565	0.00198054	0.086238	0.0463856	0.129466	0.000442102
cg00523604	0.234939	5.55e-24	0.251528	1.18e-08	0.143607	7.68e-06	0.0364876	0.400082	0.145522	0.0115622
cg19404444	0.234937	5.55e-24	0.074212	0.0974061	0.0748632	0.0201568	0.144452	0.000814509	0.0937233	2.92e-05
cg19185846	0.234926	5.58e-24	-0.098484	0.0276648	0.316955	6.49e-24	0.0622542	0.150826	0.0986834	0.453165
cg17165695	0.234821	5.85e-24	0.016207	0.717713	0.17472	4.84e-08	0.15656	0.000281444	0.119922	0.0137343
cg21211367	-0.234655	6.3e-24	-0.024065	0.591372	-0.236693	9.95e-14	-0.0217505	0.616018	-0.0980574	0.216208
cg06940110	0.234615	6.42e-24	0.025011	0.576873	0.213351	2.24e-11	0.0978812	0.0236965	0.116513	0.0484292
cg24992471	0.234544	6.63e-24	0.231584	1.63e-07	0.189744	2.95e-09	0.0739975	0.0875804	0.168092	0.000169044
cg17434634	-0.234465	6.87e-24	-0.234554	1.12e-07	-0.514433	0	-0.0842345	0.0517238	-0.298496	0.0526228
cg05468064	0.23434	7.26e-24	0.291315	3.09e-11	0.021187	0.511375	0.153093	0.000384638	0.156311	0.0597955
cg03021802	0.234314	7.35e-24	0.204838	3.88e-06	0.117271	0.000265276	0.0989351	0.0222256	0.13817	7.04e-06
cg22796704	0.234182	7.8e-24	0.155998	0.000463624	0.0370374	0.250863	0.1228	0.00448565	0.100766	0.00854829
cg06634460	-0.23418	7.81e-24	-0.163073	0.000250403	-0.496348	0	-0.108454	0.0121507	-0.273842	0.0660422
cg14334488	-0.234162	7.87e-24	-0.177604	6.52e-05	-0.202908	2.09e-10	-0.108995	0.0117252	-0.169758	4.77e-09
cg09961397	0.234153	7.9e-24	0.279764	1.92e-10	0.296298	5.74e-21	NA	NA	NA	NA
cg26824850	0.234135	7.97e-24	0.129182	0.00380987	0.0860452	0.00754765	0.0408001	0.3467	0.0849729	0.000180824
cg17035539	0.234123	8.01e-24	0.195299	1.09e-05	0.149695	3.08e-06	0.159964	0.000205809	0.165371	1.64e-13
cg05674437	0.234114	8.04e-24	0.245506	2.68e-08	0.277925	1.53e-18	0.0782129	0.0709325	0.206542	0.00117942
cg15924568	0.233961	8.61e-24	0.239439	5.97e-08	0.262316	1.28e-16	0.115445	0.00757503	0.211964	6.58e-06
cg05708536	0.233937	8.71e-24	0.203208	4.64e-06	0.313812	1.89e-23	0.0345889	0.425068	0.19012	0.0300231
cg26819718	0.233884	8.91e-24	0.231577	1.64e-07	0.252735	1.69e-15	0.0191972	0.658041	0.172433	0.021131
cg11853788	0.233842	9.09e-24	0.182325	4.11e-05	0.031347	0.331179	0.130368	0.00254085	0.111572	0.019222
cg05901357	0.233814	9.2e-24	-0.023715	0.596777	0.0659775	0.0406579	0.0946208	0.028792	0.0485323	0.136172
cg05639522	0.233793	9.29e-24	0.222837	4.81e-07	-0.0711008	0.0273598	-0.0267354	0.53758	0.0412081	0.645674
cg25975485	0.233717	9.61e-24	0.181027	4.67e-05	0.133076	3.43e-05	0.0727872	0.0929016	0.129689	6.29e-06
cg03774988	0.233715	9.62e-24	0.176122	7.52e-05	-0.0619389	0.0546748	0.167607	9.96e-05	0.0928572	0.27745
cg14071869	-0.233672	9.81e-24	-0.20737	2.92e-06	-0.174141	5.37e-08	-0.139128	0.00126769	-0.174915	6.22e-15
cg05806333	0.233628	1e-23	0.09753	0.0292147	0.151342	2.39e-06	0.0884168	0.041113	0.121765	5.62e-08
cg10600889	0.233585	1.02e-23	0.213699	1.42e-06	0.183389	9.91e-09	0.102079	0.0182989	0.169497	7.32e-08
cg14169158	0.233543	1.04e-23	0.082197	0.0662856	-0.248525	5.11e-15	0.0374734	0.387464	-0.0463071	0.685015
cg24126849	-0.233506	1.06e-23	-0.233033	1.36e-07	-0.312488	0	-0.10596	0.0142963	-0.224542	0.000608365
cg12692314	-0.233451	1.08e-23	-0.262425	2.55e-09	-0.0646089	0.0450221	-0.0690637	0.11091	-0.132067	0.0380516
cg27086690	0.233445	1.09e-23	0.177106	6.84e-05	0.094264	0.00341211	-0.0219267	0.613162	0.0837483	0.113981
cg12269535	-0.233414	1.1e-23	-0.14587	0.00107128	-0.197896	5.85e-10	-0.186744	1.4e-05	-0.184066	2.22e-16
cg22374474	0.233349	1.13e-23	0.286016	7.21e-11	0.119862	0.000192853	-0.0120274	0.781556	0.133634	0.095472
cg14325153	0.233288	1.16e-23	0.194323	1.21e-05	-0.0415635	0.197506	0.0220047	0.611899	0.0567437	0.420772
cg22138735	-0.233274	1.17e-23	-0.243264	3.61e-08	-0.350196	0	-0.16585	0.000118	-0.263135	1.94e-05
cg07845392	0.233265	1.18e-23	0.115297	0.00987199	-0.012156	0.706359	0.136549	0.00156228	0.0766914	0.131693
cg17459387	0.233193	1.22e-23	0.137327	0.0020865	0.0509329	0.114214	0.0759605	0.0794735	0.0814293	0.00133752
cg25120326	0.23316	1.23e-23	0.224542	3.91e-07	0.150596	2.68e-06	0.0895916	0.0384866	0.155577	1.74e-05
cg20003893	0.233057	1.29e-23	0.163245	0.000246617	0.19915	4.53e-10	-0.00788185	0.855808	0.121295	0.0595639
cg07371589	0.232994	1.33e-23	0.198804	7.5e-06	0.211007	3.74e-11	0.0393535	0.364079	0.153447	0.00530114
cg06672737	0.232923	1.37e-23	0.198829	7.48e-06	0.0462875	0.151199	0.0872613	0.0438426	0.108135	0.0185093
cg25449950	0.23286	1.41e-23	0.237363	7.82e-08	0.395715	1.87e-37	0.125615	0.00364352	0.264085	0.0037077
cg07092985	0.232798	1.45e-23	0.184599	3.28e-05	0.188357	3.85e-09	0.0781657	0.0711032	0.154608	1.49e-05
cg19629631	0.232785	1.46e-23	0.195491	1.07e-05	0.111493	0.000527904	0.0200958	0.64312	0.109547	0.0186174
cg15005526	-0.232773	1.47e-23	0.027082	0.545727	-0.130134	5.11e-05	-0.144273	0.000826917	-0.085369	0.0973603
cg03264209	0.232703	1.51e-23	0.282265	1.3e-10	0.175936	3.9e-08	0.0354874	0.413133	0.167616	0.012217
cg05620980	0.232639	1.56e-23	0.187153	2.53e-05	0.00818608	0.799722	0.0740115	0.08752	0.0872863	0.10239
cg23921459	-0.232601	1.58e-23	-0.207375	2.92e-06	-0.18841	3.82e-09	-0.174336	5.12e-05	-0.19171	0
cg26838023	0.232508	1.65e-23	0.206183	3.34e-06	0.299791	1.89e-21	0.106577	0.0137362	0.211018	0.000622242
cg04601137	-0.232466	1.68e-23	-0.161538	0.000286835	-0.256146	6.66e-16	-0.0558077	0.197882	-0.162733	0.00945026
cg16615454	0.232439	1.7e-23	0.261686	2.84e-09	0.265988	4.65e-17	-0.030954	0.475355	0.170696	0.0788553
cg20212624	0.232424	1.71e-23	0.16518	0.00020741	0.0601018	0.0622715	0.194546	5.94e-06	0.13723	0.00235527
cg14301190	0.2324	1.73e-23	0.236315	8.95e-08	0.107245	0.000858114	0.0562442	0.194391	0.133287	0.00784217
cg03306615	0.232321	1.79e-23	0.168723	0.000150329	0.148094	3.93e-06	0.000318746	0.994137	0.107875	0.0331905
cg18363035	0.232318	1.8e-23	0.186146	2.81e-05	0.127873	6.91e-05	0.200414	3.04e-06	0.165033	1.24e-11
cg01487683	0.232292	1.82e-23	0.239937	5.6e-08	0.0422642	0.190049	0.14326	0.000900479	0.1407	0.0202524
cg19634157	0.232287	1.82e-23	0.226627	3.03e-07	0.162537	3.96e-07	0.0277723	0.521916	0.141111	0.0100429
cg23115387	0.232294	1.82e-23	0.228184	2.5e-07	-0.151318	2.4e-06	0.135245	0.00173401	0.0704317	0.570292
cg04085339	0.232247	1.85e-23	0.232641	1.43e-07	0.0876123	0.00651819	0.0113838	0.792971	0.110917	0.0649393
cg14709901	0.232239	1.86e-23	0.2849	8.61e-11	-0.132874	3.53e-05	NA	NA	NA	NA
cg24019851	0.23219	1.9e-23	0.267962	1.14e-09	0.15368	1.66e-06	0.179012	3.17e-05	0.198904	2.26e-08
cg03416628	0.232068	2.01e-23	0.204165	4.18e-06	0.154809	1.39e-06	0.0516955	0.233026	0.138754	0.00094669
cg17967673	0.232061	2.01e-23	0.218509	8.08e-07	0.217898	8.18e-12	-0.0303986	0.483315	0.138719	0.0872199
cg08650629	0.232005	2.06e-23	0.211222	1.89e-06	0.0703008	0.0291497	NA	NA	NA	NA
cg11669516	0.231947	2.12e-23	-0.02121	0.63611	0.265972	4.67e-17	0.0927788	0.032067	0.116863	0.195152
cg16960758	-0.231929	2.14e-23	0.048577	0.2783	-0.128052	6.75e-05	-0.141986	0.0010016	-0.0764858	0.183791
cg11795276	0.231914	2.15e-23	0.195982	1.01e-05	0.0275207	0.393614	0.120455	0.00531709	0.112065	0.0301447
cg15056966	0.231856	2.21e-23	0.204775	3.9e-06	0.167026	1.86e-07	-0.028827	0.506228	0.116599	0.0901756
cg13529291	0.231749	2.31e-23	0.21317	1.51e-06	0.203518	1.84e-10	0.00475388	0.912728	0.14369	0.029678
cg14285533	-0.231725	2.34e-23	-0.197132	8.97e-06	-0.251324	2.44e-15	-0.136738	0.00153873	-0.202548	2.26e-08
cg23727072	0.231685	2.38e-23	0.235919	9.42e-08	-0.0271734	0.399614	0.052689	0.224156	0.0865439	0.272858
cg18973515	0.231643	2.43e-23	0.226785	2.97e-07	0.141513	1.04e-05	0.136337	0.00158907	0.165632	4.26e-09
cg01906695	0.231625	2.44e-23	0.29031	3.63e-11	0.222568	2.84e-12	0.0993539	0.0216635	0.208469	9.01e-05
cg02009311	0.23161	2.46e-23	0.228802	2.31e-07	-0.207976	7.17e-11	0.138017	0.0013877	0.0522942	0.719237
cg06717221	-0.231585	2.49e-23	-0.17529	8.14e-05	-0.337341	0	-0.0533809	0.218122	-0.195648	0.0338995
cg12550344	0.23157	2.5e-23	0.182701	3.96e-05	0.15003	2.92e-06	0.0181568	0.675488	0.119047	0.0123243
cg03427330	0.231526	2.55e-23	0.207029	3.04e-06	0.139113	1.47e-05	0.0352675	0.416035	0.128449	0.00551122
cg08545129	0.2315	2.58e-23	0.182839	3.91e-05	-0.205115	1.32e-10	0.0259336	0.549852	-0.000620137	0.99588
cg18483404	-0.231473	2.61e-23	-0.244871	2.92e-08	-0.15337	1.74e-06	-0.0246575	0.569664	-0.142936	0.0160572
cg24922045	0.231468	2.62e-23	0.177009	6.9e-05	0.0271258	0.400439	0.121928	0.00477995	0.105418	0.0246164
cg09819656	0.231441	2.65e-23	0.221454	5.68e-07	0.117931	0.00024472	0.15431	0.000344971	0.160651	2.95e-07
cg08567517	0.231427	2.67e-23	0.175455	8.01e-05	-0.00884053	0.784092	0.0729291	0.0922644	0.0772154	0.161828
cg17179314	0.231425	2.67e-23	0.244118	3.22e-08	0.0734356	0.0226677	0.116742	0.00692034	0.143506	0.00580946
cg25550468	0.231312	2.81e-23	0.221834	5.43e-07	0.283383	3.05e-19	0.0708633	0.10189	0.197923	0.00296394
cg23469878	0.231272	2.86e-23	0.157668	0.000401795	0.0453668	0.159507	0.0841381	0.0519932	0.0908909	0.00651832
cg20769926	0.231251	2.89e-23	0.259849	3.69e-09	0.234677	1.63e-13	0.0861747	0.0465467	0.19826	0.000169794
cg18370682	-0.231109	3.07e-23	-0.161864	0.000278722	-0.168369	1.48e-07	0.00572004	0.895085	-0.110812	0.0473646
cg15069551	0.230981	3.25e-23	0.255876	6.47e-09	0.242828	2.17e-14	0.119232	0.00580409	0.211401	8.47e-07
cg01960979	0.230953	3.29e-23	0.16116	0.000296543	0.0653573	0.0425892	0.0395228	0.362018	0.0863426	0.0118191
cg26530345	0.230923	3.34e-23	0.015284	0.733166	0.185673	6.44e-09	0.035687	0.410507	0.0828566	0.160828
cg27117491	0.230918	3.34e-23	0.009312	0.835456	0.187046	4.96e-09	0.0690348	0.111059	0.0926437	0.100057
cg20995778	-0.230858	3.43e-23	-0.260016	3.6e-09	-0.292609	0	0.00831088	0.848052	-0.187444	0.0516644
cg10773601	0.230836	3.47e-23	0.202309	5.12e-06	0.157029	9.73e-07	0.15828	0.000240468	0.170353	3.02e-14
cg22871908	0.230803	3.52e-23	0.101997	0.0225509	-0.220374	4.68e-12	NA	NA	NA	NA
cg00581154	0.230796	3.53e-23	0.169476	0.000140275	0.143105	8.27e-06	0.123386	0.00429701	0.145455	8.75e-11
cg21852429	0.230675	3.72e-23	0.307098	2.22e-12	0.33791	3.78e-27	NA	NA	NA	NA
cg11719952	0.230672	3.73e-23	0.311103	1.11e-12	0.340964	1.21e-27	0.143172	0.000907155	0.275374	2.28e-05
cg15799267	0.230661	3.75e-23	0.274029	4.61e-10	0.123371	0.000123946	0.179088	3.15e-05	0.191609	3.59e-05
cg19811118	0.230577	3.89e-23	0.204201	4.16e-06	0.0324408	0.314575	0.160797	0.000190443	0.130499	0.0203201
cg13947929	0.230568	3.9e-23	0.305677	2.83e-12	0.202981	2.06e-10	0.11881	0.00598088	0.21282	3.48e-05
cg14060518	0.230564	3.91e-23	0.246287	2.41e-08	0.266142	4.46e-17	0.105687	0.0145506	0.212128	4.09e-05
cg17163527	0.230507	4.01e-23	0.172237	0.000108539	0.0701541	0.0294884	0.138248	0.00136196	0.121606	0.000168491
cg09325164	0.230486	4.05e-23	0.174852	8.48e-05	-0.0286122	0.375118	0.105358	0.0148613	0.0816248	0.2019
cg20067334	-0.230434	4.14e-23	-0.261153	3.06e-09	-0.258848	4.44e-16	-0.176236	4.22e-05	-0.240079	0
cg11342453	-0.230336	4.32e-23	-0.221263	5.81e-07	-0.270957	0	-0.181453	2.46e-05	-0.234953	4.44e-16
cg07858728	-0.230304	4.39e-23	-0.088275	0.0485173	-0.131272	4.39e-05	-0.0341101	0.431508	-0.0904652	0.00216303
cg19728382	0.2303	4.39e-23	0.223643	4.36e-07	0.0946648	0.00327735	0.187157	1.34e-05	0.165966	8.3e-05
cg00002028	0.230288	4.42e-23	0.09563	0.0325248	0.222359	2.98e-12	0.143228	0.000902911	0.160263	6.81e-05
cg18108844	-0.230275	4.44e-23	-0.128012	0.00414285	-0.259862	2.22e-16	-0.123748	0.00418411	-0.176777	0.000488251
cg15908709	-0.230261	4.47e-23	-0.191023	1.71e-05	-0.272686	0	-0.106742	0.0135902	-0.196446	0.000191969
cg19280206	0.230257	4.48e-23	0.286736	6.44e-11	0.314565	1.46e-23	0.10419	0.0160145	0.243263	0.000375008
cg07107628	0.230239	4.51e-23	0.314249	6.37e-13	0.404369	3.49e-39	0.0217259	0.616418	0.259592	0.0354102
cg03193328	-0.230225	4.54e-23	-0.175278	8.15e-05	-0.0326693	0.311178	-0.00125014	0.977007	-0.0682624	0.17111
cg02754470	0.23022	4.55e-23	0.228054	2.54e-07	0.204643	1.45e-10	0.119762	0.00558819	0.188282	2.29e-09
cg02879453	0.230163	4.67e-23	0.132994	0.00288585	0.163065	3.62e-07	NA	NA	NA	NA
cg18232816	0.230154	4.69e-23	0.181597	4.42e-05	0.0727262	0.0240133	0.0934954	0.0307569	0.111871	0.000703663
cg00917003	0.230112	4.77e-23	0.230784	1.81e-07	-0.257434	4.44e-16	0.162272	0.00016585	0.0440097	0.793835
cg06000330	0.23011	4.78e-23	0.197316	8.8e-06	0.118786	0.000220334	0.0965634	0.0256535	0.135347	2.01e-06
cg27225130	-0.230104	4.79e-23	-0.177065	6.87e-05	-0.0981065	0.00230472	-0.117685	0.00647706	-0.124417	9.66e-08
cg04058752	0.230058	4.89e-23	0.239276	6.1e-08	0.0591463	0.0665553	0.0854982	0.0483001	0.126924	0.0227525
cg14228592	-0.230013	4.99e-23	-0.141054	0.00156697	-0.321408	0	-0.0945399	0.0289296	-0.192284	0.0152612
cg02314896	0.229998	5.02e-23	0.259873	3.68e-09	0.146441	5.04e-06	0.123861	0.0041495	0.176672	1.25e-05
cg03954991	0.229992	5.03e-23	0.169191	0.000143997	0.185174	7.08e-09	0.0957318	0.026959	0.155994	1.96e-08
cg19842134	0.229995	5.03e-23	0.154233	0.000538473	0.0730717	0.0233495	0.108413	0.0121834	0.104371	1.25e-05
cg17561891	0.229869	5.31e-23	0.178741	5.84e-05	0.447203	1.57e-48	0.189898	9.95e-06	0.286453	0.00738127
cg19211915	0.229801	5.48e-23	0.266128	1.49e-09	-0.176842	3.31e-08	0.151524	0.000442111	0.0809198	0.575837
cg03063309	0.229769	5.55e-23	0.240058	5.51e-08	0.228019	7.99e-13	0.047256	0.275686	0.17594	0.0039306
cg17372806	0.229769	5.55e-23	0.216935	9.73e-07	0.0408074	0.20579	NA	NA	NA	NA
cg03168896	0.229729	5.65e-23	0.196961	9.14e-06	0.0780681	0.0153853	0.118209	0.00624151	0.127234	0.00036901
cg00591868	0.229647	5.86e-23	0.15277	0.000608891	0.0888892	0.0057746	-0.0216442	0.617744	0.0739837	0.11443
cg01923999	-0.22964	5.88e-23	-0.153756	0.000560539	-0.212989	2.43e-11	-0.102011	0.0183763	-0.162758	3.18e-06
cg11434671	0.229617	5.94e-23	0.216577	1.01e-06	0.110645	0.000582456	0.0404881	0.350403	0.122724	0.00943983
cg00058009	0.229602	5.98e-23	0.235813	9.55e-08	0.0123427	0.702062	0.138209	0.00136621	0.12789	0.0638856
cg10855746	0.229589	6.01e-23	0.206421	3.25e-06	0.033688	0.296322	-0.00717656	0.868588	0.0769846	0.207783
cg25243008	0.229576	6.04e-23	0.322867	1.36e-13	0.273781	5.11e-18	0.0893762	0.0389573	0.235732	0.000674376
cg18055623	0.229501	6.25e-23	0.242043	4.24e-08	0.151499	2.33e-06	0.0372047	0.390878	0.145353	0.00827996
cg10978034	0.229485	6.29e-23	0.161396	0.000290447	0.161773	4.49e-07	0.0244033	0.573649	0.118774	0.00781938
cg16171484	0.229485	6.29e-23	0.005738	0.898166	0.139999	1.3e-05	0.168483	9.14e-05	0.107823	0.0208015
cg12099459	0.229431	6.44e-23	0.20245	5.04e-06	0.192321	1.78e-09	0.0866475	0.0453534	0.16439	4.92e-06
cg16842214	0.229417	6.48e-23	0.240256	5.37e-08	0.0445442	0.167218	0.118421	0.00614828	0.13323	0.0242412
cg19319558	-0.229399	6.53e-23	-0.206298	3.29e-06	-0.154292	1.5e-06	-0.0885273	0.0408598	-0.150926	1.7e-06
cg10546176	0.229381	6.59e-23	0.154414	0.000530292	0.0193551	0.548568	0.241494	1.59e-08	0.138109	0.0505894
cg10986043	0.229357	6.65e-23	0.231161	1.72e-07	0.0953714	0.00305151	0.0432602	0.318376	0.123175	0.0184966
cg19760250	0.229359	6.65e-23	0.280805	1.63e-10	0.33791	3.78e-27	0.0585479	0.176715	0.234263	0.00873425
cg00536080	0.229279	6.89e-23	0.229584	2.1e-07	0.173979	5.53e-08	0.0463934	0.284555	0.152418	0.00278505
cg06633543	0.229263	6.94e-23	0.281611	1.44e-10	0.251504	2.33e-15	0.0748896	0.083817	0.208058	0.000935746
cg12166476	-0.229255	6.96e-23	-0.23183	1.58e-07	-0.0951005	0.00313639	-0.0390289	0.368053	-0.121996	0.0222855
cg26090072	0.229188	7.17e-23	0.027977	0.53254	0.0620146	0.0543793	0.150096	0.00050125	0.0793989	0.0191663
cg25732252	0.22917	7.23e-23	0.224286	4.03e-07	0.0588593	0.0678887	0.126305	0.00346025	0.134439	0.00718389
cg06230848	-0.229153	7.28e-23	-0.172811	0.000102857	-0.176305	3.65e-08	-0.0703027	0.104635	-0.143894	2.66e-05
cg14856698	-0.229149	7.29e-23	-0.114149	0.0106368	-0.277602	0	0.000288255	0.994698	-0.135001	0.128015
cg18059891	0.229122	7.38e-23	0.344982	2.03e-15	0.168371	1.47e-07	0.0953389	0.0275954	0.207299	0.00379158
cg02471760	0.229112	7.41e-23	0.194045	1.24e-05	0.163376	3.44e-07	NA	NA	NA	NA
cg20912205	0.229098	7.46e-23	0.235275	1.02e-07	-0.0605299	0.0604274	0.0845601	0.0508229	0.0859437	0.337175
cg14413904	-0.229038	7.66e-23	-0.218289	8.29e-07	-0.18418	8.54e-09	-0.0802775	0.0637773	-0.163863	3.18e-05
cg14585415	0.229031	7.68e-23	0.181435	4.49e-05	0.0940571	0.00348361	0.0798645	0.0651591	0.115501	0.000105665
cg24664957	-0.229005	7.77e-23	-0.142157	0.00143775	-0.20927	5.44e-11	-0.0567001	0.190795	-0.140685	0.0028633
cg18914514	0.229001	7.78e-23	0.163118	0.000249418	0.0086833	0.787839	0.149885	0.000510565	0.104555	0.0537491
cg20787146	0.228999	7.79e-23	0.239164	6.19e-08	0.217363	9.22e-12	0.122505	0.0045832	0.197559	1.14e-08
cg20171297	0.228984	7.84e-23	0.207978	2.73e-06	0.185564	6.57e-09	0.153047	0.00038623	0.184582	2.22e-16
cg09674170	0.228963	7.91e-23	0.225353	3.54e-07	0.19937	4.33e-10	NA	NA	NA	NA
cg19206486	-0.228958	7.93e-23	-0.196655	9.44e-06	-0.373732	0	-0.0626441	0.14828	-0.219836	0.0316241
cg20308817	0.228939	8e-23	0.247881	1.95e-08	0.0915361	0.00447119	0.146649	0.000675607	0.160543	0.000739912
cg24230340	-0.228869	8.25e-23	0.059345	0.185223	-0.280562	0	-0.164898	0.000129269	-0.133444	0.192505
cg09810078	0.228834	8.37e-23	0.274852	4.07e-10	0.247732	6.21e-15	0.132396	0.00217087	0.223949	1.51e-07
cg07942040	0.228684	8.94e-23	0.173449	9.69e-05	0.297639	3.76e-21	0.120302	0.00537622	0.203959	0.000644836
cg23484899	0.228683	8.95e-23	0.274044	4.6e-10	0.191065	2.28e-09	0.110509	0.0106025	0.194518	1.23e-05
cg08876103	-0.228659	9.04e-23	-0.062338	0.163988	-0.174506	5.03e-08	-0.0562285	0.194516	-0.10286	0.015655
cg17579753	0.228638	9.12e-23	0.163262	0.000246248	0.119633	0.000198408	0.0730571	0.0916929	0.118728	3.97e-07
cg23580000	0.228625	9.18e-23	0.137659	0.00203449	0.136873	2.03e-05	0.246499	7.83e-09	0.173478	2.09e-06
cg00058163	0.2286	9.27e-23	0.208452	2.59e-06	0.133697	3.15e-05	0.0161845	0.709039	0.120757	0.0197471
cg01297756	0.228595	9.3e-23	0.235212	1.03e-07	-0.226694	1.09e-12	0.0378663	0.382503	0.0143312	0.920051
cg17207000	0.228575	9.38e-23	0.200234	6.42e-06	0.0663217	0.0396185	0.0253735	0.558506	0.0963595	0.0499621
cg15310583	0.228546	9.5e-23	0.231937	1.56e-07	0.206835	9.15e-11	0.0577503	0.182694	0.169088	0.00126176
cg08057985	0.228519	9.61e-23	0.222749	4.86e-07	0.0472173	0.143147	0.0923209	0.0329289	0.119027	0.0249981
cg08063911	0.228517	9.62e-23	0.210162	2.13e-06	-0.0234438	0.467429	0.0796472	0.0658958	0.0873407	0.213133
cg12757143	0.228454	9.89e-23	0.233144	1.34e-07	0.187772	4.31e-09	NA	NA	NA	NA
cg11770664	0.228421	1e-22	0.231847	1.58e-07	0.0522219	0.105326	0.0323275	0.455981	0.104959	0.0820903
cg01905210	0.228387	1.02e-22	0.210171	2.13e-06	0.116736	0.000283106	0.1009	0.0196939	0.140503	1.35e-05
cg26998717	0.22838	1.02e-22	0.274657	4.19e-10	-0.00263326	0.934957	0.15082	0.000470412	0.14159	0.0990509
cg17745339	0.22837	1.03e-22	0.21516	1.2e-06	0.179832	1.92e-08	0.0580828	0.180184	0.153785	0.00066392
cg19251564	0.228308	1.05e-22	0.244208	3.19e-08	0.228117	7.81e-13	0.043684	0.313654	0.176162	0.00499663
cg20699036	-0.228176	1.12e-22	-0.108249	0.0154527	-0.416021	0	NA	NA	NA	NA
cg08039751	-0.22805	1.18e-22	-0.300229	7.12e-12	-0.143481	7.83e-06	-0.133486	0.00199303	-0.193837	0.00027107
cg00667789	0.228015	1.2e-22	0.248015	1.91e-08	0.158937	7.15e-07	0.0607879	0.160701	0.157697	0.00173502
cg18675097	0.228008	1.2e-22	0.292754	2.44e-11	0.0684565	0.0336625	0.0758785	0.0797993	0.146837	0.0427009
cg20366479	0.228019	1.2e-22	0.018664	0.677175	0.21127	3.53e-11	0.141119	0.00107635	0.128118	0.0265438
cg25144111	0.228015	1.2e-22	0.330622	3.23e-14	0.281684	5.06e-19	0.115016	0.00780346	0.250116	9.18e-05
cg15078284	0.227947	1.23e-22	0.199551	6.92e-06	0.244802	1.31e-14	0.0680201	0.116421	0.17571	0.00143394
cg14540387	0.227904	1.26e-22	0.229457	2.13e-07	0.131854	4.05e-05	0.185313	1.64e-05	0.178098	4.38e-09
cg06219995	0.227856	1.28e-22	0.237777	7.41e-08	0.13768	1.81e-05	0.0581768	0.179479	0.145492	0.00255548
cg17439660	0.22782	1.3e-22	0.08179	0.0676461	-0.0208503	0.51811	0.166592	0.000109853	0.0736364	0.205105
cg27464846	0.227768	1.33e-22	0.252748	1e-08	0.243989	1.62e-14	0.188914	1.11e-05	0.23585	0
cg02394686	-0.22774	1.35e-22	-0.18303	3.83e-05	-0.152636	1.95e-06	NA	NA	NA	NA
cg12727529	0.227663	1.4e-22	0.228988	2.26e-07	0.243827	1.68e-14	0.154592	0.000336314	0.217005	2.09e-14
cg13721989	0.227665	1.4e-22	0.215993	1.09e-06	-0.0172546	0.592794	0.101116	0.0194315	0.0986233	0.163732
cg06374097	-0.227645	1.41e-22	-0.207571	2.86e-06	-0.179127	2.18e-08	-0.123922	0.00413092	-0.173289	1.42e-14
cg06603923	0.227634	1.41e-22	0.273217	5.21e-10	0.102295	0.00147955	0.154954	0.000325537	0.176495	0.000762609
cg00154986	0.227541	1.47e-22	0.196742	9.35e-06	0.134543	2.8e-05	0.0865741	0.0455369	0.139067	2.07e-06
cg02327189	0.227522	1.49e-22	0.171197	0.000119602	0.176418	3.57e-08	0.0378413	0.382817	0.131771	0.00317156
cg10716120	-0.227509	1.49e-22	-0.140688	0.00161207	-0.154992	1.35e-06	NA	NA	NA	NA
cg16293656	-0.227463	1.52e-22	-0.147617	0.000930563	-0.103827	0.00125303	0.0112006	0.79623	-0.0812777	0.0649849
cg01850245	-0.227387	1.58e-22	-0.276226	3.3e-10	-0.0937295	0.00359963	-0.149273	0.000538584	-0.172977	0.00199168
cg05349837	0.227359	1.59e-22	0.217907	8.67e-07	0.191949	1.92e-09	0.0450304	0.298958	0.154739	0.00274899
cg14671222	0.227372	1.59e-22	0.225776	3.36e-07	-0.0456428	0.156982	NA	NA	NA	NA
cg09477019	0.22733	1.61e-22	0.164611	0.000218284	0.135135	2.58e-05	0.131821	0.00227037	0.142583	2.03e-10
cg15078122	0.227334	1.61e-22	0.290674	3.43e-11	0.285004	1.87e-19	0.223967	1.7e-07	0.277165	0
cg00524708	0.227267	1.66e-22	0.234256	1.16e-07	0.15978	6.23e-07	0.065157	0.132646	0.154757	0.000678942
cg06865451	0.227214	1.7e-22	0.237851	7.34e-08	0.0997469	0.00194122	0.143133	0.000910149	0.158126	0.000166995
cg19340950	-0.227178	1.73e-22	-0.255231	7.08e-09	-0.312313	0	NA	NA	NA	NA
cg06706876	0.227129	1.76e-22	0.240266	5.36e-08	0.181242	1.48e-08	0.0939151	0.0300111	0.174137	1.25e-05
cg14904725	0.22711	1.78e-22	0.222899	4.77e-07	0.168562	1.43e-07	0.165921	0.00011719	0.183552	2.22e-16
cg17353412	-0.227105	1.78e-22	-0.28313	1.14e-10	-0.252117	2e-15	-0.142648	0.000947808	-0.231855	2.43e-08
cg00073090	0.22706	1.82e-22	0.175949	7.64e-05	-0.143905	7.35e-06	0.142271	0.000978133	0.0570139	0.607403
cg21722785	0.227046	1.83e-22	0.190331	1.83e-05	0.0735081	0.022534	0.0804794	0.0631108	0.111766	0.00231198
cg16081457	0.227033	1.84e-22	0.284967	8.52e-11	0.289323	5.03e-20	0.114882	0.00787622	0.236951	4.73e-05
cg24698211	0.227024	1.84e-22	0.183797	3.55e-05	0.0927669	0.00396112	0.059864	0.167168	0.110453	0.00130132
cg14813083	0.227018	1.85e-22	0.184335	3.37e-05	0.167792	1.63e-07	NA	NA	NA	NA
cg15620114	0.227015	1.85e-22	0.33571	1.23e-14	0.318803	3.44e-24	0.126079	0.00351916	0.269786	6.97e-05
cg05783384	-0.227006	1.86e-22	0.020973	0.639888	-0.217039	9.91e-12	-0.11658	0.00699956	-0.108066	0.130641
cg17105139	0.226958	1.9e-22	-0.017234	0.700657	0.221192	3.88e-12	0.0979446	0.0236056	0.104518	0.150812
cg16798348	0.226915	1.93e-22	0.213481	1.46e-06	0.083025	0.00995013	NA	NA	NA	NA
cg09359749	0.226907	1.94e-22	0.259997	3.61e-09	0.266055	4.57e-17	NA	NA	NA	NA
cg17214023	0.226902	1.94e-22	-0.049347	0.27075	0.117829	0.0002478	0.11674	0.00692174	0.0646317	0.219629
cg10742957	0.226841	2e-22	0.245003	2.86e-08	0.21309	2.37e-11	0.149202	0.000541948	0.206526	7.77e-15
cg14916924	0.226816	2.02e-22	0.166334	0.000186902	0.247385	6.79e-15	NA	NA	NA	NA
cg18608017	0.226779	2.05e-22	0.191459	1.63e-05	-0.00823745	0.798492	0.0388289	0.370514	0.0721228	0.229187
cg06484000	0.226742	2.08e-22	0.284444	9.25e-11	0.150833	2.58e-06	0.157687	0.000253915	0.197939	5.26e-06
cg19515035	0.226725	2.1e-22	0.031669	0.479851	0.12152	0.000156732	0.14326	0.000900541	0.102544	0.00114469
cg13380502	0.226632	2.19e-22	0.14668	0.00100378	0.0888115	0.00581753	0.032892	0.448147	0.0890232	0.002857
cg25607643	0.226595	2.22e-22	0.206724	3.14e-06	0.164687	2.76e-07	0.15459	0.000336375	0.174283	7.77e-15
cg21075829	0.226439	2.38e-22	0.221683	5.53e-07	0.0472022	0.143275	0.143822	0.000859004	0.135673	0.0117684
cg26470479	0.226394	2.42e-22	0.114656	0.010293	-0.157557	8.94e-07	0.0295196	0.49606	-0.00692319	0.936075
cg00760935	0.226376	2.44e-22	0.294384	1.87e-11	-0.107293	0.000853464	0.116059	0.00725866	0.102593	0.408093
cg02960125	0.226365	2.45e-22	0.202851	4.83e-06	0.260677	2.01e-16	0.103192	0.017061	0.194947	7.65e-05
cg05987823	0.226353	2.47e-22	0.149824	0.000777268	-0.264537	0	0.102404	0.0179296	-0.00705164	0.961093
cg27057652	0.226331	2.49e-22	0.343681	2.62e-15	0.322393	9.93e-25	0.0993691	0.0216433	0.26494	0.000731201
cg13431800	-0.22632	2.5e-22	-0.041019	0.360035	-0.132352	3.79e-05	0.0562262	0.194535	-0.0419987	0.466514
cg13655803	0.226289	2.54e-22	0.267675	1.19e-09	0.207222	8.42e-11	0.0779641	0.0718374	0.187917	0.000398108
cg04388657	-0.226169	2.67e-22	-0.21401	1.37e-06	-0.220995	4.06e-12	-0.183137	2.06e-05	-0.212295	0
cg05998930	-0.226172	2.67e-22	-0.225032	3.68e-07	-0.191313	2.17e-09	-0.164998	0.000128045	-0.195207	0
cg06301726	0.225995	2.88e-22	0.271251	7e-10	0.146982	4.65e-06	0.0464027	0.284458	0.156839	0.00972861
cg19694465	0.225946	2.94e-22	0.17122	0.000119344	0.274103	4.66e-18	NA	NA	NA	NA
cg18517222	0.225941	2.95e-22	0.293363	2.21e-11	0.294413	1.04e-20	0.0623906	0.149931	0.223777	0.00383922
cg16269733	0.225903	3e-22	0.269763	8.73e-10	-0.024469	0.448179	0.0897112	0.0382275	0.112061	0.206776
cg21637392	-0.225855	3.06e-22	-0.235292	1.02e-07	-0.0842655	0.00889132	-0.167936	9.64e-05	-0.160566	0.000626688
cg27282281	0.225844	3.08e-22	0.274397	4.36e-10	0.222459	2.91e-12	0.0657412	0.129201	0.191794	0.001386
cg13942826	0.225818	3.11e-22	0.330033	3.6e-14	0.0645195	0.0453201	0.126412	0.00343248	0.176255	0.0329081
cg10640072	0.225798	3.14e-22	0.217348	9.26e-07	-0.0339886	0.292031	0.159831	0.000208367	0.11373	0.169497
cg17372941	0.225683	3.3e-22	0.172846	0.000102518	-0.0831181	0.00986694	0.124512	0.00395476	0.069923	0.412409
cg15255946	0.225658	3.33e-22	0.317431	3.62e-13	0.299516	2.07e-21	0.105865	0.0143846	0.249018	0.000233726
cg11072113	0.225626	3.38e-22	0.13851	0.00190669	-0.0807946	0.0121389	0.0534179	0.217803	0.0345139	0.610171
cg09411356	0.225534	3.52e-22	0.12829	0.00406135	0.191802	1.97e-09	0.0864014	0.0459713	0.141931	2.23e-05
cg03620975	-0.225515	3.54e-22	-0.197712	8.43e-06	-0.277118	0	-0.0399549	0.35679	-0.1768	0.0165587
cg27446137	0.22551	3.55e-22	0.319039	2.71e-13	0.165972	2.22e-07	0.0957099	0.0269941	0.196811	0.00181766
cg23065715	0.225475	3.61e-22	0.057425	0.199877	-0.103468	0.00130299	0.12204	0.00474116	0.0230326	0.751881
cg13464573	0.225447	3.65e-22	0.040906	0.361358	-0.0581428	0.0713122	0.137124	0.00149166	0.037606	0.530178
cg15305511	0.225442	3.66e-22	0.202343	5.1e-06	0.0316185	0.327005	0.0273653	0.528036	0.0857061	0.119722
cg10917602	-0.225312	3.87e-22	-0.204861	3.87e-06	-0.239051	5.55e-14	-0.143054	0.000916228	-0.203642	1.03e-11
cg13185177	-0.225298	3.89e-22	-0.147846	0.000913476	-0.162453	4.01e-07	-0.0189619	0.661973	-0.112892	0.0126018
cg01825213	0.225194	4.07e-22	0.291362	3.06e-11	0.15984	6.17e-07	0.0789959	0.0681453	0.179099	0.00216082
cg23960707	-0.225153	4.14e-22	-0.18265	3.98e-05	-0.198725	4.94e-10	-0.161383	0.000180284	-0.186901	0
cg07348481	0.22511	4.22e-22	0.249638	1.53e-08	-0.146106	5.3e-06	0.0837822	0.0529973	0.0624312	0.609471
cg27362048	0.225104	4.23e-22	0.309114	1.57e-12	0.250596	2.96e-15	0.0129383	0.765477	0.196681	0.0241126
cg07248017	0.225066	4.3e-22	0.092161	0.0393975	0.0284176	0.378375	-0.0576205	0.183681	0.0209074	0.596834
cg20839206	0.225007	4.41e-22	0.210356	2.08e-06	-0.17327	6.27e-08	0.00999071	0.817832	0.0146027	0.899525
cg18195080	0.224985	4.45e-22	0.17594	7.65e-05	0.117397	0.000261219	0.0597701	0.167836	0.117696	0.000125216
cg18192325	0.224943	4.53e-22	-0.006484	0.885013	0.339293	2.26e-27	0.120261	0.00539183	0.157567	0.158253
cg10505785	0.224942	4.54e-22	0.164278	0.00022491	-0.0954668	0.00302214	0.145273	0.000759778	0.0700496	0.443471
cg16636110	0.2249	4.62e-22	0.227192	2.83e-07	0.148724	3.57e-06	0.0394496	0.362909	0.140034	0.00558644
cg22986999	0.224892	4.63e-22	0.221374	5.74e-07	0.224147	1.97e-12	0.0866543	0.0453364	0.181998	5.54e-05
cg11345143	0.22487	4.68e-22	0.194571	1.18e-05	0.193067	1.54e-09	0.0811086	0.06107	0.160351	1.41e-05
cg11873854	0.224863	4.69e-22	0.21358	1.44e-06	0.135805	2.35e-05	0.0209078	0.629758	0.12476	0.0160201
cg12260435	0.224863	4.69e-22	-0.03024	0.499904	0.156021	1.14e-06	0.0668524	0.12284	0.0679602	0.224452
cg14951955	0.22486	4.7e-22	0.219669	7.04e-07	0.245283	1.16e-14	0.0247075	0.568881	0.167591	0.0168503
cg17200690	0.224844	4.73e-22	0.268105	1.12e-09	0.0837905	0.00928428	0.058664	0.175857	0.137365	0.0300245
cg17515024	-0.224838	4.74e-22	-0.236129	9.17e-08	-0.187277	4.74e-09	-0.11898	0.00590929	-0.183176	8.56e-09
cg12921411	0.224812	4.8e-22	0.221862	5.41e-07	0.0926365	0.00401256	0.0215421	0.619404	0.11213	0.0386354
cg26003909	-0.224805	4.81e-22	-0.119183	0.00763362	-0.133984	3.03e-05	-0.182024	2.32e-05	-0.14425	1.25e-10
cg10277175	0.224787	4.85e-22	-0.017311	0.699396	0.147216	4.49e-06	0.0743895	0.0859103	0.0722218	0.141695
cg07616871	-0.224778	4.87e-22	-0.041964	0.349062	-0.187778	4.31e-09	-0.110981	0.0102721	-0.118728	0.00773816
cg05213116	0.224741	4.95e-22	0.09982	0.0256129	0.0453334	0.159816	0.09436	0.0292375	0.0722323	0.00127553
cg26675395	0.224697	5.04e-22	0.243586	3.46e-08	0.00207841	0.94864	0.0630306	0.145788	0.102364	0.16088
cg16844661	0.224656	5.13e-22	0.182954	3.86e-05	0.214414	1.77e-11	0.0616299	0.154972	0.157361	0.000961485
cg24324837	0.224622	5.2e-22	0.20936	2.33e-06	0.107107	0.00087144	-0.00900057	0.835615	0.103311	0.0747903
cg07141002	0.224616	5.22e-22	0.207106	3.01e-06	0.0585525	0.0693374	0.0762046	0.0785091	0.111797	0.0150607
cg05867884	-0.224569	5.32e-22	-0.267969	1.14e-09	-0.449244	0	-0.0623143	0.150431	-0.274799	0.0322265
cg14095048	-0.224511	5.46e-22	-0.119048	0.00770292	-0.108419	0.00075157	-0.0705463	0.103435	-0.1013	6.25e-06
cg14481208	0.224471	5.55e-22	0.077429	0.0836954	0.00366024	0.909683	0.138793	0.00130287	0.0696585	0.0957653
cg25563983	0.224353	5.84e-22	0.164869	0.000213303	-0.0218258	0.498721	0.109189	0.0115752	0.0815117	0.171183
cg19691659	0.224332	5.89e-22	0.165935	0.000193767	0.0867125	0.00709269	0.0574262	0.185166	0.10113	0.000697542
cg14010720	0.224329	5.9e-22	0.181289	4.55e-05	-0.00800472	0.804068	0.0259556	0.549514	0.0643747	0.261138
cg02904657	0.224298	5.98e-22	0.230995	1.76e-07	0.235431	1.35e-13	0.0716002	0.0983688	0.183965	0.000608807
cg17121140	0.224186	6.28e-22	0.223359	4.52e-07	0.100353	0.00182084	0.0539038	0.21364	0.12548	0.00785112
cg25036261	0.224076	6.58e-22	-0.01507	0.736751	0.230341	4.61e-13	0.00788276	0.855791	0.0779705	0.367389
cg02231404	-0.224069	6.6e-22	-0.200598	6.18e-06	-0.402131	0	-0.18973	1.01e-05	-0.276105	0.000887965
cg04115969	0.22407	6.6e-22	0.277101	2.89e-10	0.0910394	0.00469334	NA	NA	NA	NA
cg17205324	0.223992	6.82e-22	0.253008	9.64e-09	0.226115	1.25e-12	0.0707079	0.102645	0.187554	0.000658637
cg08132302	0.223929	7e-22	0.269393	9.22e-10	0.128846	6.07e-05	0.167528	0.000100346	0.187758	1.49e-05
cg04582871	0.223903	7.09e-22	0.165188	0.000207267	0.218351	7.39e-12	0.0382481	0.377719	0.144675	0.00916856
cg09934894	0.223812	7.37e-22	0.074768	0.0949172	-0.507477	0	0.0242523	0.576024	-0.154233	0.485046
cg07903237	0.223773	7.49e-22	0.201102	5.85e-06	0.165454	2.43e-07	0.0702642	0.104826	0.148009	5.68e-05
cg07921777	0.223721	7.66e-22	0.141267	0.00154116	0.111605	0.000521012	-0.0434447	0.316315	0.0712943	0.18781
cg20398362	0.223648	7.9e-22	0.249485	1.56e-08	0.100178	0.00185476	0.036174	0.404147	0.129175	0.028702
cg04259904	0.223645	7.91e-22	0.092503	0.0386697	-0.348186	0	0.12312	0.00438176	-0.0500242	0.770475
cg12899747	-0.223622	7.99e-22	-0.263964	2.04e-09	-0.102885	0.00138825	-0.099941	0.0208962	-0.155495	0.00329526
cg23797887	0.223608	8.04e-22	0.196183	9.92e-06	0.203943	1.68e-10	NA	NA	NA	NA
cg19601035	0.22359	8.1e-22	0.30754	2.06e-12	0.124569	0.000106301	0.121498	0.00493149	0.186241	0.00223927
cg07758738	0.223549	8.24e-22	0.151701	0.000665591	-0.179008	2.23e-08	0.180161	2.82e-05	0.0499115	0.693965
cg01767631	0.22354	8.27e-22	0.243761	3.38e-08	-0.00143115	0.964622	0.113577	0.00861571	0.118032	0.112439
cg15645685	0.223528	8.32e-22	0.273735	4.82e-10	0.267905	2.72e-17	0.0897796	0.0380797	0.216482	0.000319247
cg00025155	-0.223437	8.64e-22	-0.117053	0.00879679	-0.274477	0	-0.142343	0.000972308	-0.184361	0.000836597
cg10503232	0.223421	8.71e-22	0.211473	1.83e-06	0.225251	1.53e-12	0.0769051	0.0757952	0.175785	0.000221377
cg19345662	0.223375	8.88e-22	0.146914	0.000985003	0.18324	1.02e-08	NA	NA	NA	NA
cg21461564	0.223354	8.96e-22	0.251247	1.23e-08	0.21446	1.76e-11	-0.00306266	0.94371	0.157905	0.0382935
cg03295928	0.223345	8.99e-22	-0.043661	0.329904	-0.107693	0.000815882	0.145108	0.000770499	-0.0034712	0.964103
cg10350492	0.223291	9.2e-22	0.215358	1.17e-06	-0.0178427	0.580248	0.109901	0.0110413	0.101159	0.156468
cg15200801	-0.223159	9.73e-22	-0.093306	0.037005	-0.0912426	0.0046013	0.0825791	0.0565127	-0.0355696	0.527859
cg03288922	0.223108	9.95e-22	-0.005666	0.899433	0.266623	3.9e-17	0.0948409	0.0284206	0.123075	0.154253
cg07143805	0.223088	1e-21	0.201789	5.42e-06	-0.0157135	0.626243	0.103644	0.0165795	0.0948328	0.153858
cg19743522	0.223095	1e-21	0.091935	0.039885	0.00162642	0.959799	0.053908	0.213605	0.0419036	0.125081
cg16922763	0.223059	1.02e-21	0.170592	0.000126515	0.132634	3.65e-05	-0.00287099	0.947227	0.101815	0.0396962
cg17236870	-0.223015	1.03e-21	-0.181457	4.48e-05	-0.263221	0	-0.152563	0.000403219	-0.207204	3.72e-08
cg19922871	0.222986	1.05e-21	0.265932	1.54e-09	0.0487245	0.130798	0.151165	0.000456323	0.155126	0.0196934
cg12906381	-0.222962	1.06e-21	-0.178944	5.73e-05	-0.26312	0	-0.0727092	0.0932532	-0.176933	0.00299673
cg25487775	-0.222961	1.06e-21	0.014559	0.745368	-0.21316	2.34e-11	-0.0315242	0.467257	-0.0803194	0.291685
cg14884160	0.222948	1.07e-21	0.202627	4.95e-06	0.0717736	0.0259288	0.0331974	0.443942	0.101545	0.0336921
cg27282987	0.222878	1.1e-21	0.206082	3.38e-06	0.0531967	0.0989765	0.148256	0.000588308	0.13323	0.00549945
cg11707067	0.222782	1.14e-21	0.284909	8.6e-11	0.25331	1.45e-15	0.0730051	0.0919248	0.20923	0.00114645
cg02046143	0.222767	1.15e-21	0.097494	0.0292739	0.0508887	0.114528	0.0746686	0.0847371	0.0690191	0.00208304
cg04723534	-0.222762	1.15e-21	-0.098392	0.0278107	-0.233656	2.08e-13	0.0172725	0.690457	-0.108536	0.166672
cg14519664	-0.222746	1.16e-21	-0.168278	0.000156587	-0.0846076	0.00861754	-0.0792365	0.067307	-0.106687	8.51e-05
cg02288564	0.222717	1.18e-21	0.259586	3.83e-09	0.265669	5.08e-17	0.0889425	0.0399196	0.210558	0.00030028
cg18329175	0.222713	1.18e-21	0.071175	0.111934	0.0920827	0.00423775	0.0650228	0.133448	0.0797985	0.000372452
cg10589385	0.222679	1.19e-21	0.210165	2.13e-06	0.208834	5.97e-11	0.0928862	0.0318677	0.175102	5.08e-06
cg17746791	0.222671	1.2e-21	0.104458	0.0194755	0.0271622	0.399808	0.0595156	0.169657	0.0552249	0.0137806
cg09715059	0.222603	1.23e-21	0.236446	8.8e-08	0.153987	1.58e-06	0.0333549	0.441783	0.143112	0.00905193
cg14030904	0.22259	1.24e-21	0.165763	0.000196798	0.092881	0.00391662	-0.0419632	0.333116	0.073008	0.193011
cg23565821	-0.222573	1.25e-21	-0.14662	0.00100864	-0.18614	5.89e-09	-0.187025	1.36e-05	-0.178444	1.78e-15
cg01124132	-0.222547	1.26e-21	-0.19361	1.3e-05	-0.230089	4.9e-13	-0.0486433	0.261819	-0.16175	0.00433641
cg08957484	0.222562	1.26e-21	0.213186	1.51e-06	-0.17683	3.32e-08	0.0321812	0.458023	0.0217844	0.854647
cg08973382	0.222541	1.27e-21	0.002443	0.956537	-0.015134	0.639027	0.0580339	0.180551	0.00887321	0.692305
cg17868694	0.222507	1.28e-21	0.196445	9.65e-06	0.169069	1.31e-07	-0.00815711	0.85083	0.1215	0.0473444
cg18210365	0.222494	1.29e-21	0.187557	2.43e-05	0.0873269	0.00669573	0.0343456	0.428333	0.102272	0.0134374
cg13393782	0.222451	1.32e-21	0.169442	0.000140716	0.0446519	0.166193	0.134227	0.00187991	0.112054	0.00536781
cg17871437	0.222442	1.32e-21	-0.001048	0.981358	0.451253	1.74e-49	0.200422	3.04e-06	0.230716	0.119781
cg24722348	0.222382	1.35e-21	0.169204	0.000143832	0.133593	3.2e-05	0.147387	0.000634143	0.147257	5.12e-11
cg25228625	0.222393	1.35e-21	0.178243	6.13e-05	0.0284411	0.37798	0.102502	0.0178197	0.0997099	0.027822
cg04662594	0.222359	1.37e-21	0.196644	9.45e-06	0.155414	1.26e-06	NA	NA	NA	NA
cg01713272	0.222346	1.38e-21	0.199646	6.85e-06	-0.171382	8.74e-08	0.146146	0.000705361	0.0573367	0.650799
cg16712472	0.222344	1.38e-21	0.231002	1.76e-07	0.145758	5.58e-06	0.0454367	0.294615	0.14214	0.00425592
cg07282816	0.222311	1.4e-21	0.180766	4.79e-05	-0.256249	6.66e-16	0.0596739	0.168523	-0.00785134	0.955888
cg17835678	0.222307	1.4e-21	0.231651	1.62e-07	0.138439	1.62e-05	0.133387	0.00200868	0.165674	8e-08
cg25936138	-0.222268	1.42e-21	-0.14962	0.000790359	-0.132741	3.59e-05	-0.0587284	0.175382	-0.116753	7.83e-06
cg03908908	0.222251	1.43e-21	0.153084	0.000593069	0.123957	0.000114998	0.122485	0.00458987	0.131603	4.38e-09
cg24683414	-0.222237	1.44e-21	-0.139003	0.00183602	-0.0931346	0.00381932	0.0221247	0.609959	-0.071048	0.110145
cg24477309	0.222152	1.49e-21	0.231126	1.73e-07	0.071742	0.0259946	0.103975	0.0162353	0.133941	0.00604393
cg26160196	0.222159	1.49e-21	0.045888	0.305809	0.0693493	0.0314083	-0.00251375	0.953786	0.0443032	0.0481727
cg00658082	0.222128	1.51e-21	0.091617	0.0405787	0.058524	0.0694737	0.123512	0.00425723	0.0844581	0.000165434
cg23950233	0.222094	1.53e-21	0.244992	2.87e-08	-0.00366236	0.909631	0.108244	0.0123196	0.11597	0.123148
cg19802390	-0.22204	1.57e-21	-0.248892	1.7e-08	-0.239104	5.51e-14	-0.179429	3.04e-05	-0.229689	0
cg14575854	0.222004	1.59e-21	0.171014	0.000121652	0.187038	4.96e-09	0.0639729	0.139847	0.144872	0.000187917
cg05767720	0.221958	1.62e-21	0.241471	4.58e-08	0.153966	1.58e-06	0.0443654	0.306158	0.148368	0.0051174
cg17515480	0.221943	1.63e-21	0.213507	1.45e-06	0.0761004	0.0181803	NA	NA	NA	NA
cg18119735	0.221952	1.63e-21	0.243799	3.36e-08	0.0875984	0.00652675	0.0490729	0.257625	0.126787	0.0241019
cg22151644	0.221893	1.67e-21	0.239082	6.26e-08	0.0790907	0.0140877	0.0782707	0.0707234	0.131276	0.0113558
cg09264065	0.221852	1.7e-21	0.139852	0.00171982	-0.0196444	0.542607	0.0365844	0.398831	0.0488684	0.301554
cg21386414	0.221801	1.73e-21	0.24939	1.58e-08	0.196861	7.21e-10	0.0410861	0.343328	0.165675	0.00523468
cg23615741	-0.221789	1.74e-21	-0.195631	1.05e-05	-0.304761	0	-0.0183137	0.672847	-0.178667	0.0457742
cg25103895	-0.221789	1.74e-21	-0.150329	0.000745658	-0.355454	0	-0.171799	6.6e-05	-0.234718	0.00201819
cg06631310	0.221777	1.75e-21	0.173181	9.93e-05	-0.292693	0	0.109815	0.0111049	-0.00659887	0.967418
cg01401534	0.221678	1.83e-21	0.218701	7.89e-07	0.0427751	0.184744	NA	NA	NA	NA
cg12195369	-0.221635	1.86e-21	-0.192918	1.4e-05	-0.168697	1.39e-07	-0.0462767	0.285769	-0.138637	0.00137123
cg16616918	0.221637	1.86e-21	0.214859	1.24e-06	0.166654	1.98e-07	NA	NA	NA	NA
cg07785717	0.221503	1.97e-21	0.206791	3.12e-06	0.10801	0.000787155	0.0486152	0.262095	0.120883	0.00455459
cg26916862	-0.221427	2.03e-21	-0.234644	1.11e-07	-0.294537	0	-0.158601	0.000233454	-0.237758	4.71e-08
cg23570694	0.221377	2.07e-21	0.168355	0.000155493	-0.174301	5.22e-08	0.0431456	0.319661	0.0105957	0.921113
cg14552982	0.221354	2.09e-21	0.246702	2.28e-08	0.217546	8.85e-12	0.150705	0.000475167	0.209466	7.77e-15
cg01048561	0.221305	2.14e-21	0.170656	0.000125772	0.133055	3.44e-05	0.110164	0.0108494	0.137221	9.37e-10
cg22809047	0.221243	2.2e-21	0.013556	0.762362	0.00931336	0.772853	0.117101	0.00674856	0.0439778	0.200778
cg25835226	0.221206	2.23e-21	0.186935	2.59e-05	-0.311496	0	0.111523	0.00990516	-0.00811022	0.962426
cg16323609	0.221164	2.27e-21	0.170352	0.00012936	0.0872726	0.00672999	0.0469795	0.278508	0.100041	0.00271593
cg02235659	0.221154	2.28e-21	0.193348	1.34e-05	0.145774	5.57e-06	0.1861	1.5e-05	0.170151	3.24e-14
cg17718036	0.221151	2.28e-21	0.300895	6.36e-12	0.10398	0.00123233	0.101693	0.0187457	0.170289	0.00888906
cg27138204	0.22111	2.32e-21	0.179819	5.26e-05	-0.0605315	0.0604208	0.0751307	0.0828229	0.062949	0.391449
cg10143507	0.221071	2.36e-21	0.038622	0.388814	0.0223342	0.48877	0.0890209	0.0397443	0.0443361	0.0480065
cg01309870	0.221062	2.37e-21	0.193496	1.32e-05	-0.024894	0.440332	0.0739442	0.0878093	0.0789552	0.228319
cg24605046	0.221054	2.38e-21	0.17144	0.000116933	-0.0397289	0.218038	0.0977124	0.0239397	0.0742723	0.261641
cg17140307	0.221036	2.4e-21	0.223708	4.33e-07	0.146787	4.78e-06	0.127216	0.00323107	0.164169	3.18e-09
cg07167185	-0.221017	2.42e-21	-0.209782	2.22e-06	-0.201163	3e-10	-0.0491772	0.256614	-0.156869	0.00205079
cg11946666	0.221	2.43e-21	0.210538	2.04e-06	0.0500231	0.120834	0.0773191	0.0742273	0.110599	0.0243269
cg00082140	0.220889	2.55e-21	0.246704	2.28e-08	0.0794843	0.0136145	0.0840272	0.0523042	0.13605	0.0112743
cg13001878	0.220869	2.57e-21	0.256119	6.25e-09	0.132791	3.57e-05	0.104885	0.0153198	0.164599	0.000208969
cg19777783	0.22087	2.57e-21	0.198821	7.48e-06	0.140778	1.16e-05	-0.0811743	0.0608601	0.087821	0.274034
cg12258811	0.220766	2.68e-21	0.251364	1.21e-08	-0.0496747	0.123447	0.0474999	0.273212	0.0830238	0.358025
cg02876326	0.22074	2.71e-21	0.25744	5.19e-09	0.273009	6.38e-18	0.191809	8.06e-06	0.250998	0
cg06823108	0.220739	2.72e-21	0.306097	2.63e-12	0.262368	1.27e-16	0.097211	0.0246749	0.228154	0.000229162
cg03048902	0.220711	2.75e-21	0.273645	4.89e-10	0.0802561	0.0127273	0.0300227	0.488744	0.129006	0.0665643
cg17816357	-0.220707	2.75e-21	-0.180722	4.81e-05	-0.207208	8.45e-11	-0.0831409	0.0548479	-0.161989	2.83e-05
cg18757405	0.220707	2.75e-21	0.250883	1.29e-08	0.275842	2.82e-18	0.0778022	0.0724314	0.207471	0.00110915
cg00847453	0.220685	2.78e-21	0.195432	1.07e-05	0.155896	1.17e-06	0.0745572	0.0852038	0.143942	1.46e-05
cg09576209	0.220627	2.85e-21	0.227731	2.64e-07	0.0324699	0.314141	0.0608152	0.160513	0.105875	0.0781832
cg27553457	0.220612	2.86e-21	0.256826	5.66e-09	0.239875	4.54e-14	0.0693252	0.109561	0.193424	0.000971306
cg16343401	0.220606	2.87e-21	0.157345	0.000413123	-0.217596	8.75e-12	0.1115	0.00992034	0.0150474	0.907557
cg17124293	-0.220564	2.92e-21	-0.207839	2.77e-06	-0.168015	1.57e-07	NA	NA	NA	NA
cg06714761	0.220555	2.93e-21	0.194195	1.22e-05	0.183321	1e-08	0.162289	0.000165586	0.182419	4.44e-16
cg17720286	-0.22054	2.95e-21	-0.244496	3.06e-08	-0.524168	0	-0.0505473	0.243584	-0.295065	0.076014
cg25617012	-0.220517	2.98e-21	-0.177941	6.31e-05	-0.192697	1.65e-09	-0.0431217	0.319929	-0.141539	0.00287621
cg23922643	0.220489	3.02e-21	0.213984	1.37e-06	-0.0434695	0.177709	NA	NA	NA	NA
cg00441709	-0.220469	3.04e-21	-0.24977	1.5e-08	-0.19576	8.99e-10	-0.125873	0.00357389	-0.193097	1.03e-08
cg16205352	0.220436	3.09e-21	0.213682	1.42e-06	0.219998	5.1e-12	0.030632	0.479961	0.15856	0.00986458
cg15007228	0.220421	3.1e-21	0.200174	6.47e-06	0.118825	0.000219267	0.0782213	0.0709022	0.131453	7.45e-05
cg22919728	0.22033	3.23e-21	0.185906	2.88e-05	0.152257	2.07e-06	0.159463	0.000215588	0.164069	2.53e-13
cg23258188	0.220294	3.27e-21	0.131148	0.00330421	0.0856075	0.00786009	0.177908	3.56e-05	0.126489	8.62e-06
cg16677448	0.220276	3.3e-21	0.154638	0.000520349	0.117156	0.000269022	0.140769	0.0011079	0.133655	2.51e-09
cg06180356	0.220267	3.31e-21	0.281847	1.39e-10	0.0442302	0.170235	0.0630768	0.145492	0.130479	0.0829266
cg27011480	0.220263	3.32e-21	0.259986	3.62e-09	0.0992974	0.0020352	0.0746151	0.084961	0.144798	0.00928787
cg14091258	-0.220257	3.33e-21	-0.231496	1.65e-07	-0.242619	2.29e-14	-0.0818104	0.0588586	-0.190294	0.000262571
cg08455772	0.220231	3.36e-21	0.211138	1.91e-06	0.18681	5.19e-09	0.098229	0.023202	0.168838	2.4e-07
cg10525394	-0.220201	3.41e-21	-0.156853	0.000430934	-0.220434	4.61e-12	-0.147377	0.000634692	-0.184896	4.6e-13
cg02472291	0.22019	3.42e-21	0.241468	4.58e-08	0.162746	3.82e-07	0.0832287	0.0545915	0.164007	0.000117063
cg22379668	0.220192	3.42e-21	0.1756	7.9e-05	0.0478294	0.138028	0.144807	0.000790389	0.119032	0.00454154
cg14253670	0.220146	3.48e-21	0.147348	0.00095108	0.265519	5.3e-17	0.122849	0.00446958	0.18502	0.000217553
cg01810111	-0.220137	3.5e-21	-0.236182	9.1e-08	-0.163953	3.12e-07	-0.0892004	0.0393449	-0.164567	3.14e-05
cg10381888	0.220116	3.53e-21	0.199029	7.32e-06	0.196305	8.06e-10	0.185466	1.61e-05	0.196579	0
cg14811319	0.220109	3.54e-21	0.180364	4.99e-05	0.117526	0.00025714	0.0235867	0.586544	0.107992	0.0101196
cg18198730	0.22008	3.58e-21	0.20507	3.78e-06	0.0701313	0.0295415	-0.0524994	0.225829	0.0747108	0.272376
cg03954393	0.220066	3.6e-21	0.256069	6.3e-09	0.129083	5.89e-05	NA	NA	NA	NA
cg11197664	0.220062	3.61e-21	0.184676	3.25e-05	0.210898	3.83e-11	0.0852753	0.0488899	0.165284	2.53e-05
cg25529304	0.220055	3.62e-21	0.201233	5.76e-06	0.160205	5.81e-07	0.0919747	0.0335935	0.152984	2.3e-07
cg03350299	0.219797	4.04e-21	-0.021209	0.636132	0.0166345	0.606154	0.0980805	0.023412	0.0304688	0.346398
cg26884773	0.219737	4.14e-21	0.241709	4.43e-08	0.227204	9.68e-13	0.0550687	0.203894	0.178856	0.00225796
cg08774009	0.219707	4.19e-21	0.297094	1.2e-11	0.104762	0.00113102	0.0320222	0.460248	0.146688	0.0497993
cg15446391	0.219701	4.2e-21	0.259805	3.71e-09	0.100098	0.00187063	0.123338	0.00431206	0.160391	0.00131338
cg16297569	-0.219658	4.28e-21	-0.141368	0.0015291	-0.148629	3.62e-06	-0.0583895	0.177891	-0.120718	2.21e-05
cg10389771	0.219599	4.38e-21	0.241531	4.54e-08	-0.130237	5.04e-05	0.112349	0.00936711	0.074479	0.524857
cg20225999	-0.219599	4.39e-21	0.033766	0.451238	-0.163937	3.13e-07	-0.0993013	0.0217334	-0.0800219	0.173001
cg16006004	0.219548	4.48e-21	0.276573	3.13e-10	0.160509	5.53e-07	0.0355163	0.412752	0.160068	0.0137089
cg01996116	0.219499	4.57e-21	0.254303	8.06e-09	0.268546	2.27e-17	0.126852	0.00332108	0.223189	1.31e-06
cg05086567	0.219492	4.59e-21	0.254351	8e-09	0.0865925	0.00717261	0.0021826	0.959869	0.115308	0.0941174
cg23110482	0.219463	4.64e-21	0.255644	6.68e-09	0.205308	1.26e-10	0.0357909	0.409146	0.16911	0.0075711
cg12094552	0.219444	4.68e-21	0.148849	0.000841891	0.202548	2.25e-10	0.0505568	0.243495	0.13836	0.00306183
cg20964304	0.219441	4.69e-21	0.217074	9.57e-07	0.188475	3.77e-09	0.142718	0.000942291	0.185584	2.22e-16
cg17586988	0.219422	4.72e-21	0.235935	9.4e-08	0.188108	4.04e-09	0.0991918	0.0218795	0.177147	2.67e-06
cg10328171	-0.219379	4.81e-21	-0.051147	0.253631	-0.0958441	0.00290845	0.0963656	0.025959	-0.0189525	0.746648
cg13475732	-0.21935	4.87e-21	-0.181014	4.68e-05	-0.222055	3.19e-12	-0.0298682	0.490985	-0.148228	0.0130937
cg18630748	0.219349	4.87e-21	0.068084	0.128421	0.0791264	0.0140442	0.121776	0.00483325	0.0880707	8.57e-05
cg26906273	0.219314	4.94e-21	0.224526	3.92e-07	-0.103488	0.00130027	0.0525271	0.225585	0.0572147	0.562665
cg06318402	0.219226	5.12e-21	0.270665	7.64e-10	0.0564498	0.0799659	0.112194	0.00946589	0.146418	0.0252673
cg05123976	0.219196	5.19e-21	0.287341	5.85e-11	0.0632151	0.049865	0.179487	3.02e-05	0.177492	0.0107825
cg25707805	0.219179	5.23e-21	0.269336	9.3e-10	0.313045	2.44e-23	0.0762318	0.0784023	0.226974	0.00272973
cg26453670	0.219164	5.26e-21	0.176886	6.99e-05	0.145636	5.69e-06	0.0341993	0.430304	0.120997	0.00304773
cg20630655	0.219125	5.35e-21	0.197552	8.58e-06	0.0382666	0.235468	0.0361531	0.404418	0.0889796	0.0820691
cg20534570	-0.219045	5.53e-21	-0.13965	0.0017469	-0.0629323	0.0508992	-0.0172797	0.690334	-0.0718017	0.0271568
cg19461519	0.219031	5.56e-21	0.102476	0.0219206	0.173267	6.27e-08	0.122489	0.00458856	0.143115	1.74e-10
cg05107535	-0.21899	5.66e-21	-0.24738	2.08e-08	-0.225456	1.46e-12	-0.0707177	0.102597	-0.185437	0.00060078
cg18435832	0.218942	5.77e-21	0.243361	3.56e-08	0.0693	0.0315293	NA	NA	NA	NA
cg17072494	0.218937	5.78e-21	0.176172	7.48e-05	0.0981241	0.00230052	0.140038	0.00117666	0.130503	2.64e-08
cg25915982	-0.218893	5.89e-21	-0.207188	2.98e-06	-0.19542	9.63e-10	-0.0369211	0.394502	-0.149749	0.00498048
cg02211983	0.218885	5.91e-21	0.357145	1.73e-16	0.399533	3.28e-38	0.0500606	0.248158	0.283152	0.0141864
cg24083746	0.218867	5.96e-21	0.213908	1.39e-06	0.160645	5.41e-07	0.18065	2.68e-05	0.181339	6.66e-16
cg21551271	-0.218791	6.15e-21	-0.284822	8.71e-11	-0.275925	0	-0.0844	0.0512642	-0.221428	0.000667197
cg03916189	0.218784	6.16e-21	0.164056	0.000229406	-0.326926	0	0.0926246	0.032355	-0.0280823	0.869216
cg03433241	0.218755	6.24e-21	0.187508	2.45e-05	0.0625702	0.0522494	0.0593252	0.171029	0.100699	0.012568
cg05068202	0.218754	6.24e-21	0.214559	1.28e-06	0.220384	4.67e-12	0.0176816	0.683518	0.154568	0.0187995
cg14701491	0.218754	6.24e-21	0.176394	7.32e-05	-0.109762	0.000644762	0.0562155	0.194619	0.0393184	0.654116
cg24518098	0.218754	6.24e-21	0.168993	0.000146649	0.216431	1.14e-11	0.051123	0.238249	0.149811	0.00333819
cg14399930	0.21871	6.36e-21	0.196907	9.19e-06	0.123566	0.000120902	0.0775105	0.0735114	0.13204	3.77e-05
cg09444186	0.21852	6.88e-21	0.186856	2.61e-05	-0.100939	0.00171083	0.0571924	0.186966	0.0462372	0.597831
cg22900415	0.218517	6.89e-21	0.307845	1.95e-12	0.0269913	0.40278	0.105595	0.0146371	0.148468	0.0843164
cg08515989	0.218478	7e-21	0.210284	2.1e-06	0.169746	1.16e-07	0.0743056	0.0862655	0.153821	4.93e-05
cg17879299	0.218467	7.04e-21	0.223828	4.27e-07	0.20643	9.97e-11	0.159585	0.000213172	0.200998	0
cg25382764	-0.218444	7.1e-21	-0.104005	0.0200122	-0.397876	0	-0.0739513	0.0877787	-0.20138	0.0956984
cg05358404	0.218432	7.14e-21	0.291304	3.09e-11	0.170807	9.67e-08	0.00182295	0.966477	0.157978	0.0440916
cg09022607	-0.218385	7.28e-21	-0.078066	0.0811772	-0.308057	0	-0.0259473	0.549642	-0.142696	0.145138
cg08058156	0.218383	7.29e-21	0.179588	5.38e-05	-0.100867	0.00172414	0.167249	0.000103094	0.0811914	0.418147
cg27158481	0.218378	7.3e-21	0.263933	2.05e-09	0.220186	4.88e-12	0.100269	0.0204777	0.19894	2.16e-05
cg14352032	0.218237	7.74e-21	0.21783	8.75e-07	0.119791	0.000194557	0.039556	0.361614	0.126228	0.00797296
cg19123916	0.21823	7.77e-21	0.24312	3.68e-08	0.288285	6.91e-20	0.122311	0.00464851	0.225026	1.9e-05
cg17301842	0.218209	7.83e-21	0.191091	1.69e-05	-0.12279	0.00013347	0.0357839	0.409237	0.0333567	0.724857
cg06346081	0.21818	7.93e-21	0.228507	2.4e-07	0.104638	0.00114656	0.0622245	0.151021	0.131408	0.0049409
cg11351987	-0.218159	8e-21	-0.132805	0.00292636	-0.207549	7.86e-11	-0.106112	0.0141561	-0.155815	3.9e-06
cg00052772	0.21815	8.03e-21	0.225924	3.3e-07	0.0276478	0.391432	0.122394	0.00462066	0.123814	0.0397722
cg11853697	-0.218109	8.17e-21	-0.249626	1.53e-08	-0.154102	1.55e-06	-0.127151	0.00324691	-0.176672	5.91e-07
cg22133161	0.218057	8.35e-21	0.224996	3.7e-07	0.196587	7.62e-10	NA	NA	NA	NA
cg17898925	-0.21801	8.51e-21	-0.019703	0.660295	-0.0218405	0.49843	0.0660259	0.127548	0.00454695	0.870363
cg06060874	0.217974	8.64e-21	0.201005	5.91e-06	0.118971	0.000215364	0.0857252	0.0477059	0.133882	2.57e-05
cg19515245	0.217914	8.86e-21	0.037429	0.403635	0.0572817	0.0756127	0.0761788	0.0786108	0.0574692	0.0103765
cg03124146	-0.217753	9.47e-21	-0.222459	5.03e-07	-0.345082	0	NA	NA	NA	NA
cg24406754	0.217738	9.53e-21	0.264023	2.03e-09	0.288618	6.24e-20	0.0774674	0.0736723	0.216539	0.00148982
cg13676763	0.217709	9.64e-21	0.183026	3.84e-05	0.0546461	0.0901029	0.0786877	0.0692313	0.102142	0.0087814
cg13360404	0.217703	9.67e-21	0.182745	3.94e-05	0.152538	1.98e-06	0.0539388	0.213343	0.132033	0.000315731
cg16499645	0.217683	9.75e-21	0.10664	0.0170614	0.0476976	0.139118	0.0317473	0.46411	0.0582438	0.00938868
cg25252598	-0.217674	9.79e-21	-0.113884	0.0108202	-0.0538443	0.0949293	0.0313777	0.46933	-0.0455655	0.236076
cg23918296	0.217626	9.98e-21	0.269678	8.84e-10	0.13564	2.41e-05	0.0969386	0.0250826	0.168159	0.000749522
cg14705934	-0.217594	1.01e-20	-0.2088	2.49e-06	-0.210656	4.03e-11	-0.178764	3.26e-05	-0.20449	0
cg22631938	0.217588	1.01e-20	0.227522	2.71e-07	0.0784743	0.0148578	0.0985268	0.0227858	0.133087	0.00400567
cg24853438	0.217534	1.04e-20	0.213647	1.43e-06	0.252087	2e-15	0.112966	0.0089824	0.199056	5.11e-06
cg07803236	-0.2175	1.05e-20	-0.234119	1.19e-07	-0.0847606	0.00849756	-0.135632	0.00168125	-0.149477	0.00096314
cg22502001	0.217512	1.05e-20	0.21673	9.96e-07	0.075566	0.0190123	0.140408	0.00114139	0.141453	0.000984083
cg23625823	-0.21747	1.07e-20	-0.161201	0.000295459	-0.130987	4.56e-05	-0.150056	0.000502991	-0.144657	1.11e-10
cg00476243	0.217438	1.08e-20	0.18014	5.1e-05	0.0887636	0.00584417	0.0715511	0.0986005	0.110819	0.000445315
cg00982521	0.217424	1.09e-20	0.23333	1.31e-07	0.207846	7.38e-11	0.103229	0.017021	0.185415	1.29e-06
cg19034028	0.217416	1.09e-20	0.224987	3.7e-07	0.235608	1.3e-13	0.0958746	0.0267308	0.190597	2.53e-05
cg00479240	-0.217382	1.1e-20	-0.096266	0.0313829	-0.386664	0	NA	NA	NA	NA
cg18212064	-0.217397	1.1e-20	-0.244019	3.27e-08	-0.150681	2.64e-06	-0.130375	0.00253954	-0.174193	1.85e-07
cg00808555	-0.217376	1.11e-20	-0.05925	0.185932	-0.16047	5.56e-07	NA	NA	NA	NA
cg26717009	0.21738	1.11e-20	0.246901	2.22e-08	0.0132493	0.681338	0.107973	0.0125408	0.122077	0.0834542
cg17590162	0.21734	1.12e-20	0.178636	5.9e-05	0.222699	2.75e-12	0.056507	0.192312	0.157033	0.0022935
cg18026225	0.217296	1.14e-20	0.224843	3.77e-07	-0.0443659	0.168926	0.143376	0.00089178	0.107377	0.212611
cg24004478	-0.217307	1.14e-20	-0.15822	0.000383126	-0.0861585	0.00746856	-0.166971	0.00010591	-0.131014	3.26e-06
cg06939852	-0.217291	1.15e-20	-0.146704	0.00100181	-0.184788	7.61e-09	-0.0534383	0.217627	-0.132754	0.00100211
cg07525299	0.217294	1.15e-20	0.196709	9.38e-06	0.148273	3.82e-06	-0.0650628	0.133209	0.0951366	0.210344
cg13806489	0.217293	1.15e-20	0.206165	3.34e-06	0.156025	1.14e-06	NA	NA	NA	NA
cg13202221	0.21726	1.16e-20	0.233791	1.24e-07	0.123578	0.000120719	NA	NA	NA	NA
cg07208667	0.217184	1.2e-20	0.208913	2.45e-06	0.162814	3.78e-07	0.132651	0.00212796	0.167922	6.95e-14
cg21890667	0.217151	1.22e-20	0.165783	0.000196442	0.0406878	0.207123	0.0834597	0.0539215	0.0924885	0.0131463
cg18182566	-0.217107	1.24e-20	-0.235022	1.06e-07	-0.204982	1.35e-10	-0.113282	0.00879103	-0.188236	7.43e-08
cg13184886	0.217038	1.27e-20	0.023013	0.607689	0.045277	0.160336	0.0497277	0.251321	0.0409446	0.0678417
cg00821310	0.217019	1.28e-20	0.173084	0.000100253	0.177066	3.18e-08	0.11527	0.00766766	0.161001	6.95e-13
cg02583091	-0.216998	1.3e-20	-0.087536	0.0504398	-0.203103	2e-10	-0.149118	0.000545894	-0.153365	1.28e-05
cg10424846	0.216954	1.32e-20	0.02121	0.636117	0.0836252	0.00942463	0.0290496	0.502947	0.0535332	0.016964
cg08640824	0.216927	1.33e-20	0.204286	4.12e-06	-0.0356926	0.268495	0.0034911	0.935851	0.0562328	0.440691
cg24353535	0.216911	1.34e-20	0.231609	1.63e-07	0.0703632	0.0290065	0.0210203	0.627916	0.107558	0.0705575
cg08832695	-0.216902	1.35e-20	-0.136948	0.00214743	-0.264087	0	NA	NA	NA	NA
cg16530382	0.216901	1.35e-20	0.167891	0.000162227	0.144592	6.64e-06	0.0808279	0.0619735	0.133911	2.35e-08
cg08167066	0.216829	1.39e-20	0.05963	0.183117	0.14719	4.5e-06	0.0694095	0.109129	0.0992147	0.00105344
cg08572336	0.216799	1.41e-20	0.2485	1.79e-08	0.265271	5.68e-17	0.075921	0.0796305	0.202158	0.000968124
cg06595595	0.216779	1.42e-20	0.233616	1.26e-07	-0.00283138	0.930075	0.129307	0.00275661	0.119182	0.101722
cg26201952	0.216754	1.43e-20	0.193818	1.27e-05	0.0135654	0.674166	0.0527863	0.2233	0.0846209	0.119678
cg26458072	-0.216752	1.43e-20	-0.173483	9.66e-05	-0.37029	0	-0.103073	0.0171896	-0.22438	0.0157256
cg17087669	0.216747	1.44e-20	0.196014	1.01e-05	-0.0219449	0.496379	0.0814981	0.0598342	0.0833272	0.204266
cg24476033	0.216744	1.44e-20	0.207577	2.85e-06	0.0807144	0.012225	0.107553	0.0128903	0.128972	0.000840643
cg04120272	0.216723	1.45e-20	0.196487	9.61e-06	0.10769	0.00081611	0.0868675	0.044807	0.128169	4.72e-05
cg06801163	0.216728	1.45e-20	0.154791	0.000513685	0.2173	9.35e-12	0.0341458	0.431026	0.139462	0.0133021
cg26038649	0.216728	1.45e-20	0.19533	1.09e-05	0.190578	2.51e-09	0.060126	0.165314	0.152222	0.000440175
cg25060890	0.216699	1.47e-20	0.239482	5.94e-08	0.120696	0.000173796	0.0658685	0.12846	0.142247	0.00297765
cg08863620	0.216662	1.49e-20	0.238036	7.17e-08	-0.0276195	0.391918	0.0744214	0.0857755	0.0943476	0.236505
cg14371731	-0.216569	1.55e-20	-0.197694	8.45e-06	-0.022941	0.477036	-0.161198	0.000183442	-0.125324	0.0312451
cg16178141	0.216564	1.55e-20	0.023355	0.602369	0.072799	0.0238722	0.00107381	0.98025	0.0413119	0.0654112
cg00317680	0.21652	1.58e-20	0.022062	0.622618	-0.00788262	0.806997	-0.0510776	0.238666	-0.0120015	0.59248
cg05304393	-0.216519	1.58e-20	-0.253908	8.51e-09	-0.184838	7.54e-09	-0.0962662	0.0261136	-0.180774	2.42e-05
cg11372436	0.216502	1.59e-20	0.239195	6.16e-08	0.280036	8.24e-19	0.114731	0.00795899	0.218023	3.13e-05
cg23082877	0.216501	1.59e-20	0.224072	4.14e-07	0.0156247	0.628196	0.10214	0.0182291	0.112512	0.0729801
cg05468028	0.216484	1.6e-20	0.272097	6.17e-10	0.17861	2.4e-08	0.0650583	0.133236	0.174631	0.00184877
cg07187855	0.216472	1.61e-20	0.235007	1.06e-07	0.257684	4.52e-16	0.0917653	0.0340011	0.200405	0.000160215
cg06484572	0.21646	1.62e-20	0.190983	1.71e-05	0.11026	0.000608898	0.150819	0.000470421	0.143802	3.14e-09
cg17077288	0.216453	1.62e-20	0.171487	0.000116413	0.12048	0.00017856	0.0977227	0.0239248	0.127896	1.17e-08
cg22344122	0.216461	1.62e-20	0.150581	0.000730276	-0.395254	0	0.0803787	0.0634423	-0.0628745	0.746066
cg25839482	-0.216438	1.63e-20	-0.22342	4.48e-07	-0.141272	1.08e-05	-0.123046	0.00440549	-0.160806	3.58e-08
cg10589310	0.216275	1.75e-20	0.291134	3.18e-11	0.15683	1e-06	0.063853	0.140592	0.173085	0.0052614
cg14947218	0.216254	1.76e-20	0.286741	6.43e-11	0.152317	2.05e-06	0.0353401	0.415075	0.1607	0.0178953
cg00488692	0.216223	1.78e-20	0.075184	0.0930862	0.159019	7.05e-07	0.124023	0.00410004	0.127893	2.38e-07
cg05681977	-0.216207	1.8e-20	-0.117269	0.00867229	-0.279631	0	-0.0914397	0.0346431	-0.168352	0.0117391
cg26060667	0.216204	1.8e-20	0.22751	2.72e-07	0.167202	1.8e-07	NA	NA	NA	NA
cg07592361	-0.216184	1.81e-20	0.059014	0.187693	-0.39914	0	-0.0704443	0.103936	-0.145924	0.343768
cg23105130	0.21615	1.84e-20	0.268306	1.08e-09	0.00451957	0.888604	0.125492	0.00367694	0.132994	0.0974933
cg16028555	0.216131	1.85e-20	0.239374	6.02e-08	0.0501979	0.119539	0.0618668	0.153389	0.116412	0.0514353
cg22424444	0.216138	1.85e-20	0.170319	0.000129758	0.126952	7.8e-05	0.00223258	0.958951	0.101358	0.0314202
cg14399122	0.216079	1.89e-20	0.221735	5.49e-07	0.127	7.75e-05	0.140089	0.00117172	0.159429	5.63e-08
cg00202460	0.216015	1.94e-20	0.298607	9.33e-12	0.0326899	0.310872	NA	NA	NA	NA
cg07691152	0.216021	1.94e-20	0.100879	0.0240805	-0.019209	0.55159	0.0768376	0.0760534	0.0480255	0.226254
cg00242358	0.21601	1.95e-20	0.214133	1.35e-06	0.136722	2.07e-05	0.0267501	0.537356	0.127165	0.0114946
cg06366791	0.215891	2.04e-20	0.250958	1.28e-08	0.0871965	0.00677826	0.0144803	0.738492	0.118248	0.0695852
cg15685144	0.215861	2.07e-20	0.252679	1.01e-08	-0.0933037	0.00375565	0.177082	3.87e-05	0.112905	0.324701
cg11829608	-0.21582	2.1e-20	-0.214459	1.3e-06	-0.233344	2.25e-13	-0.152589	0.000402279	-0.208702	0
cg23689428	0.215819	2.11e-20	0.249805	1.5e-08	0.245729	1.04e-14	0.00941694	0.828126	0.172846	0.0270482
cg23533513	0.215757	2.16e-20	0.228302	2.46e-07	-0.0639891	0.0471245	0.081774	0.0589716	0.0813651	0.357993
cg06520846	0.215696	2.22e-20	0.21218	1.69e-06	0.100053	0.00187941	0.0729027	0.0923829	0.127096	0.0015326
cg05721773	0.215678	2.23e-20	0.126736	0.00453609	-0.0363173	0.260202	0.112308	0.00939305	0.0645877	0.256032
cg11797159	0.215647	2.26e-20	0.201272	5.74e-06	0.0660912	0.040312	0.089273	0.0391844	0.116134	0.00497257
cg01027976	0.215641	2.27e-20	0.207761	2.8e-06	0.151673	2.27e-06	0.0802214	0.0639635	0.147757	1.55e-05
cg12049992	0.215519	2.38e-20	0.214517	1.29e-06	0.118027	0.000241853	0.121686	0.00486481	0.148329	1.36e-06
cg01883408	0.215482	2.42e-20	0.204823	3.88e-06	-0.0609367	0.0587176	0.0223005	0.607121	0.0542207	0.493732
cg23251761	-0.21539	2.51e-20	-0.198995	7.35e-06	-0.19848	5.19e-10	0.0011395	0.979042	-0.135172	0.0380904
cg18450254	-0.215358	2.55e-20	-0.117032	0.00880912	-0.0340965	0.290501	0.0235171	0.58765	-0.0413678	0.263889
cg12883767	0.215303	2.6e-20	0.217347	9.27e-07	0.0609068	0.0588419	0.146462	0.000686522	0.139215	0.00391842
cg23628563	0.215309	2.6e-20	0.271394	6.85e-10	0.247782	6.13e-15	0.0951755	0.0278638	0.210074	0.000101373
cg25749306	0.215269	2.64e-20	0.271326	6.92e-10	0.0111493	0.729681	0.14468	0.000798978	0.142755	0.0741266
cg08577776	-0.215248	2.66e-20	-0.139072	0.00182625	-0.473595	0	0.0386231	0.373057	-0.206309	0.240472
cg20098478	0.21516	2.76e-20	0.246052	2.49e-08	0.141255	1.08e-05	0.0708243	0.102079	0.153635	0.00120441
cg09203312	0.21513	2.8e-20	0.249151	1.64e-08	0.2098	4.85e-11	0.135415	0.00171068	0.201788	1.71e-10
cg25929976	0.215107	2.82e-20	0.254494	7.85e-09	0.228871	6.54e-13	0.138845	0.00129739	0.212386	3.74e-10
cg26250093	0.215101	2.83e-20	-0.03708	0.408038	0.235494	1.33e-13	0.0791134	0.0677348	0.0962724	0.253819
cg02993991	-0.215051	2.89e-20	-0.134525	0.0025761	-0.281194	0	-0.0842725	0.0516179	-0.172269	0.00980476
cg00349061	0.214995	2.95e-20	0.187788	2.38e-05	0.17651	3.51e-08	0.144764	0.000793304	0.172554	1.4e-14
cg13982318	0.214993	2.96e-20	0.25562	6.71e-09	0.237571	8.02e-14	0.0527642	0.223495	0.186547	0.00322308
cg05650674	0.214977	2.98e-20	0.171442	0.000116905	0.136334	2.19e-05	0.0707279	0.102547	0.127804	2.55e-06
cg02287371	-0.214964	2.99e-20	-0.25996	3.63e-09	-0.375248	0	-0.0412927	0.340904	-0.235251	0.0271376
cg04428700	0.214968	2.99e-20	0.030744	0.492771	0.261492	1.61e-16	0.0699838	0.106222	0.125252	0.114209
cg26069353	0.214966	2.99e-20	0.184649	3.26e-05	-0.0397172	0.218174	0.0946558	0.0287328	0.0779498	0.260479
cg21399703	0.214956	3e-20	0.205624	3.55e-06	0.21775	8.45e-12	-0.085735	0.0476803	0.115551	0.236009
cg09242610	-0.214928	3.04e-20	0.055204	0.217854	-0.101803	0.00155995	0.0123276	0.776246	-0.0153649	0.76039
cg02330106	0.214883	3.09e-20	0.232695	1.42e-07	0.0665893	0.0388262	NA	NA	NA	NA
cg17641649	0.214867	3.11e-20	0.139917	0.0017112	-0.0347022	0.282011	0.0432111	0.318926	0.0462903	0.374176
cg01847344	0.21479	3.21e-20	0.222904	4.77e-07	0.124122	0.000112595	0.0803604	0.0635029	0.142045	0.000306531
cg26207503	0.214726	3.3e-20	0.229923	2.01e-07	-0.0966979	0.00266546	0.0475841	0.272362	0.0597534	0.542228
cg26328002	0.214679	3.36e-20	0.204934	3.84e-06	0.0514393	0.110654	0.201314	2.74e-06	0.151093	0.00709076
cg14769703	0.214581	3.5e-20	0.201911	5.35e-06	0.138442	1.62e-05	-0.00896978	0.836169	0.112079	0.0541704
cg06965409	0.214547	3.55e-20	0.145013	0.00114729	-0.00321887	0.920536	0.0214727	0.620533	0.0512971	0.252258
cg07979747	0.214535	3.56e-20	0.233829	1.23e-07	0.246894	7.7e-15	0.145427	0.000749938	0.215779	3.92e-11
cg04291430	-0.214432	3.72e-20	-0.137906	0.00199664	-0.216577	1.1e-11	0.08642	0.0459245	-0.0920634	0.321652
cg10738368	0.214401	3.77e-20	-0.030863	0.491107	-0.156867	9.98e-07	0.108776	0.0118961	-0.028485	0.725909
cg22841667	0.214386	3.79e-20	0.166144	0.000190154	0.067781	0.0354585	0.0602476	0.16446	0.0947734	0.0032716
cg23965214	0.214384	3.79e-20	0.220764	6.17e-07	0.145327	5.95e-06	0.0890654	0.039645	0.152072	1.73e-05
cg08389151	0.214368	3.82e-20	0.174579	8.7e-05	0.180044	1.84e-08	0.101943	0.0184545	0.158166	1.49e-10
cg04487479	0.214356	3.84e-20	0.301876	5.4e-12	0.183892	9.02e-09	0.0947545	0.028566	0.196684	0.000533463
cg05977462	0.214335	3.87e-20	0.173907	9.28e-05	0.186044	6e-09	0.109556	0.0112976	0.163498	4.19e-12
cg00625783	0.214322	3.89e-20	0.167639	0.000165999	-0.12217	0.000144387	0.0595177	0.169642	0.0332612	0.711852
cg06759971	-0.214304	3.92e-20	-0.067345	0.13263	-0.163128	3.58e-07	0.102849	0.0174343	-0.0446488	0.58039
cg08139206	0.214297	3.93e-20	0.267099	1.29e-09	0.234907	1.54e-13	0.0889234	0.0399625	0.201707	0.0001463
cg20883227	0.214259	3.99e-20	0.238786	6.5e-08	0.0771971	0.0165723	0.0678374	0.117408	0.127246	0.0171649
cg04189326	-0.214209	4.07e-20	-0.013409	0.764866	-0.0734136	0.0227084	0.0625027	0.149199	-0.0118914	0.773068
cg07738730	-0.2142	4.09e-20	-0.307725	1.99e-12	-0.134825	2.7e-05	-0.0171746	0.692122	-0.156244	0.0483702
cg11226183	0.214167	4.14e-20	0.22445	3.95e-07	0.126737	8.02e-05	0.147714	0.000616508	0.16265	5.23e-08
cg11972332	0.21416	4.16e-20	0.279928	1.87e-10	-0.209815	4.84e-11	0.0805001	0.0630426	0.0505507	0.7404
cg16686396	0.214146	4.18e-20	0.12063	0.00692404	0.0650003	0.0437355	NA	NA	NA	NA
cg04199609	0.214086	4.28e-20	0.241361	4.64e-08	-0.244424	1.44e-14	0.212574	7.14e-07	0.0697992	0.68877
cg03721978	0.214065	4.32e-20	0.260384	3.42e-09	0.0143899	0.655602	0.141379	0.00105338	0.138647	0.0663267
cg06610548	-0.214039	4.37e-20	-0.152775	0.000608595	-0.190858	2.37e-09	-0.0313732	0.469394	-0.128727	0.00888106
cg12813768	0.214011	4.42e-20	0.186344	2.75e-05	0.0142752	0.658173	0.080655	0.0625357	0.091101	0.0765211
cg06648759	0.214005	4.43e-20	0.220728	6.2e-07	0.0999191	0.00190628	0.169896	7.96e-05	0.160283	2.18e-05
cg12609600	0.214002	4.43e-20	0.042326	0.344914	-0.18532	6.89e-09	0.0602978	0.164107	-0.0303809	0.726764
cg25201101	0.213964	4.5e-20	0.185639	2.95e-05	0.0247657	0.442692	0.00208955	0.961578	0.0694548	0.200608
cg15849368	0.213932	4.56e-20	0.245589	2.65e-08	0.172118	7.68e-08	0.0307101	0.478841	0.151953	0.0100559
cg16276982	0.21393	4.56e-20	0.236128	9.17e-08	0.172805	6.81e-08	0.0118924	0.783946	0.142786	0.0228162
cg12464638	0.213819	4.77e-20	0.15719	0.000418669	0.122008	0.000147378	0.171258	6.96e-05	0.145058	9.84e-11
cg10056203	0.213813	4.79e-20	0.258489	4.48e-09	0.0829759	0.00999425	0.142643	0.000948235	0.160526	0.00267538
cg00055529	0.213737	4.94e-20	0.210115	2.14e-06	0.159214	6.83e-07	NA	NA	NA	NA
cg01084740	0.213684	5.04e-20	0.232896	1.38e-07	0.213926	1.98e-11	0.0469398	0.278915	0.168323	0.00332495
cg11065575	0.213662	5.09e-20	0.275089	3.93e-10	0.289944	4.16e-20	0.0869559	0.0445889	0.224117	0.000741146
cg10938556	-0.213567	5.29e-20	-0.257041	5.49e-09	-0.392622	0	-0.0350819	0.418494	-0.238877	0.0371047
cg04606861	-0.21355	5.33e-20	-0.162036	0.000274518	-0.338404	0	0.00783157	0.856718	-0.17073	0.121271
cg02360514	-0.21354	5.35e-20	-0.125051	0.00510674	-0.27141	0	-0.00136295	0.974933	-0.137031	0.10787
cg25930673	0.213521	5.39e-20	0.067227	0.133311	-0.153853	1.61e-06	0.156544	0.000281864	0.0216389	0.829596
cg12765064	0.213512	5.41e-20	0.200481	6.25e-06	-0.200338	3.55e-10	0.164583	0.000133227	0.0540818	0.700806
cg05695762	0.213491	5.46e-20	0.237307	7.88e-08	0.194835	1.08e-09	0.07709	0.0750915	0.172893	0.000145198
cg06837765	0.213413	5.63e-20	0.197189	8.92e-06	-0.0611082	0.0580085	0.102376	0.0179607	0.0781153	0.33237
cg04310331	0.213394	5.68e-20	0.187184	2.53e-05	-0.0447821	0.16496	0.0267185	0.537838	0.054666	0.428706
cg19176553	0.213346	5.79e-20	0.208621	2.54e-06	0.15721	9.45e-07	0.0481429	0.266765	0.13992	0.00156467
cg25693132	-0.213327	5.83e-20	-0.194985	1.13e-05	-0.17548	4.23e-08	-0.144619	0.000803109	-0.173864	8.88e-15
cg17501210	0.213315	5.86e-20	0.197113	8.99e-06	0.0406629	0.207401	0.0756393	0.0807564	0.101979	0.0310611
cg24718722	-0.213315	5.86e-20	-0.19351	1.32e-05	-0.281805	0	-0.172087	6.41e-05	-0.224703	5.91e-09
cg24389054	-0.213293	5.91e-20	-0.212578	1.62e-06	-0.0297258	0.356809	-0.0629159	0.146524	-0.100071	0.0725293
cg07969646	0.213261	5.99e-20	0.272608	5.71e-10	-0.018967	0.556616	0.122272	0.00466196	0.125825	0.156989
cg09721427	-0.213243	6.04e-20	-0.152401	0.000627942	-0.28856	0	-0.049812	0.250518	-0.168953	0.0272664
cg26126806	-0.213154	6.26e-20	-0.058312	0.193004	-0.19775	6.02e-10	0.0847725	0.0502423	-0.0597045	0.492384
cg22878388	0.213128	6.32e-20	-0.016385	0.714751	0.249578	3.85e-15	0.0972901	0.0245578	0.114318	0.166452
[truncated: 389,888+ more rows]
