# Supplementary material for: Characterization of whole-genome autosomal differences of DNA methylation between men and women
Source: Epigenetics Chromatin. 2015 Oct 19;8:43. doi: 10.1186/s13072-015-0035-3 (PMC4615866; doi:10.1186/s13072-015-0035-3)
Supplement: Supplementary file 3 — 10.1186/s13072-015-0035-3 Sex-associated CpGs in KORA F4 and the buccal cells study. The table includes CpGs significantly associated with sex in the KORA F4 and in the buccal cells study with chromosome number and position, CGI region, and annotated gene for each CpG, beta estimates and p-values per study. [file 13072_2015_35_MOESM3_ESM.xlsx]

## Sheet: Tabelle1
Additional table 3. Sex-associated CpGs in KORA F4 and the buccal cells study
CpG site	Chr	Position	KORA F4			Buccal			Region	Gene
			beta	p-value		beta	p-value
cg03614513	1	115632038	0.30	2.24e-38		-0.46	5.44e-07		Island	TSPAN2
cg19160878	2	197665024	0.15	6.45e-10		0.47	2.04e-07		Shore	GTF3C3
cg09067967	4	39529342	0.32	1.47e-46		0.72	6.92e-19		Island	UGDH
cg04595372	6	49681233	0.27	1.31e-31		0.44	6.91585e-19		intergenic	CRISP2
cg08942800	6	49681310	0.26	1.45e-29		0.45	6.90992e-07		intergenic	CRISP2
cg23003832	9	131486918	-0.16	6.27e-13		-0.47	3.35e-07		Shore	ZDHHC12
cg16718678	11	64490633	0.25	9.22e-28		0.67	1.16e-15		Island	NRXN2
cg00891541	16	68481487	-0.20	6.2e-18		-0.47	2.5e-07		Island	SMPD3
cg10556064	16	68481489	-0.20	7.8e-18		-0.51	1.0423e-08		Island	SMPD3
cg23758485	16	68482202	0.17	3.42e-13		0.77	1.96845e-22		Island	SMPD3
cg19202384	17	79894511	-0.27	5.53e-31		-0.45	8.61e-07		Shore	PYCR1
cg21300318	19	4769206	-0.18	3.64e-14		-0.46	5.1e-07		intergenic	MIR7-3
cg11220060	19	12997418	0.18	6.73e-15		-0.44	2.17818e-06		Shore	KLF1
cg21241823	21	43300024	-0.13	1.83e-08		-0.46	5.68e-07		intergenic	PRDM15
cg07886712	22	29665413	-0.12	3.6e-07		-0.46	4.86e-07		Shore	EWSR1
cg20269537	22	46067074	0.14	9.99e-10		-0.48	9.2e-08		Shore	ATXN10
