# Supplementary material for: Characterization of whole-genome autosomal differences of DNA methylation between men and women
Source: Epigenetics Chromatin. 2015 Oct 19;8:43. doi: 10.1186/s13072-015-0035-3 (PMC4615866; doi:10.1186/s13072-015-0035-3)
Supplement: Supplementary file 4 — 10.1186/s13072-015-0035-3 Sex-related genes considered for enrichment analysis. Given are the official gene symbol and the corresponding chromosomes. X and Y are marked in red since they were excluded from the enrichment analysis. [file 13072_2015_35_MOESM4_ESM.xlsx]

## Sheet: sex-genes
Additional File 3. Sex-related genes considered for enrichment analysis
official symbol	chr
SHBG	17
SLC25A	22
ALB	4
ESR1	6
ESR2	14
AR	X
NR3C1	5
NR3C2	4
CYP19A1	15
SRD5A1	5
SRD5A2	2
HSD3B1	1
HSD3B2	1
HSD11B1	1
HSD11B2	16
HSD17B1	17
HSD17B2	16
HSD17B3	9
HSD17B4	5
AKR1C3	10
HSD17B6	12
HSD17B7	1
HSD17B8	6
RDH5	12
HSD17B10	X
HSD17B11	4
HSD17B12	11
HSD17B13	4
HSD17B14	19
IGF2BP2	3
PRL	6
CGA	6
LHB	19
POMC	2
SRY	Y
NR0B1	X
KDM6A	X
UTY	Y
LHCGR
KAL1	X
CGF1	X
SRY	Y
KISS1R	19
NR5A1	9
AKR1C2	10
AKR1C4	10
PPP1R1B	17
TRIM37	17
TBX3	12
SOX2	3
WT1	11
INSR	19
TPH2	12
NOS1	12
BMPR1A	10
LEP	7
ATM	11
ERCC3	2
NOS3	7
TTR	18
CYP21A2	6
ERCC2	19
MKRN3	15
AMH	19
SOX10	22
CYP11A1	15
GNRHR	4
KISS1	1
SLC29A3	10
HTR2A	13
PPARA	22
GH1	17
IGF1	12
PROP1	5
