# Supplementary material for: Characterization of whole-genome autosomal differences of DNA methylation between men and women
Source: Epigenetics Chromatin. 2015 Oct 19;8:43. doi: 10.1186/s13072-015-0035-3 (PMC4615866; doi:10.1186/s13072-015-0035-3)
Supplement: Supplementary file 5 — 10.1186/s13072-015-0035-3 Imprinted genes with significant SMAs enrichment. [file 13072_2015_35_MOESM5_ESM.xlsx]

## Sheet: Tabelle1
Additional file 4. Imprinted genes annotated to significant SMAs
gene symbol	full name
with significant SMAs both in the discovery and metaanalysis
GNAS	GNAS complex locus
INPP5F	inositol polyphosphate-5-phosphatase F
KCNQ1DN	KCNQ1 downstream neighbor (non-protein coding)
GRB10	growth factor receptor-bound protein 10
KCNQ1	potassium channel, voltage gated KQT-like subfamily Q, member 1
DLGAP2	discs, large (Drosophila) homolog-associated protein 2
DLK1	delta-like 1 homolog (Drosophila)
PPP1R9A	protein phosphatase 1, regulatory subunit 9A
MEG3	maternally expressed 3 (non-protein coding)
PLAGL1	pleiomorphic adenoma gene-like 1
with significant SMAs in the discovery only
UBE3A	ubiquitin protein ligase E3A
RB1	retinoblastoma 1
IGF2-AS	IGF2 antisense RNA
BLCAP	bladder cancer associated protein
SLC22A3	solute carrier family 22 (organic cation transporter), member 3
PHLDA2	pleckstrin homology-like domain, family A, member 2
